# Supplementary material for: A DBHS family member regulates male determination in the filariasis vector Armigeres subalbatus
Source: Nat Commun. 2023 Apr 21;14:2292. doi: 10.1038/s41467-023-37983-y (PMC10121658; doi:10.1038/s41467-023-37983-y)
Supplement: Supplementary file 4 — Supplementary Data 1 [file 41467_2023_37983_MOESM4_ESM.xlsx]

## Sheet: Sheet1
Supplementary Data 1. Sequences of oligonucleotide primers and probes.
Primer name	Sequence (5’-3’)
Primers for M-link gene identification
TRINITY_DN242886_c0_g1F	AGGAGGTCGAAGTAGGCTCT
TRINITY_DN242886_c0_g1R	AGGGATAGGAGTTGCTGGGT
TRINITY_DN40006_c0_g4 F	TGGGCAGTATAATCGAGCGT
TRINITY_DN40006_c0_g4 R	TCTAGGACAGGGGCCTCATT
TRINITY_DN18539_c1_g1F	CGATTTAGCTGTCAACGGCG
TRINITY_DN18539_c1_g1R	TCTGCTACCGAAACGCAACT
TRINITY_DN49156_c0_g1F	AGACGCCTTCTCTCACTCGT
TRINITY_DN49156_c0_g1R	ACTACATCGGCGAACACGAC
TRINITY_DN9342_c0_g5F	ATGCGTCCACCAGTTGCTTT
TRINITY_DN9342_c0_g5R	CCGGTCTAACTGGTCGCATT
TRINITY_DN35302_c0_g1F	AGGTGAATGCGGGGGATTAG
TRINITY_DN35302_c0_g1R	CGATCAGTGGTCTCAACCTT
TRINITY_DN29360_c1_g1F	TGGTTTCGTATCCAGCCGAG
TRINITY_DN29360_c1_g1R	TATGCCGTCCGACATCCCTA
TRINITY_DN52857_c0_g4F	CTTCTGCCAAGCTCCCGTAT
TRINITY_DN52857_c0_g4R	GAGGAGCCATGACAGTAGCG
TRINITY_DN14205_c2_g1F	CGAGCGAAGAAACCAGAACG
TRINITY_DN14205_c2_g1R	CCAACGACGAGAAGAAGCGT
TRINITY_DN13328_c0_g3F	CCAGTAGACACCGTTGCGAT
TRINITY_DN13328_c0_g3R	GACGCAACCCATTCTAGGCT
TRINITY_DN52968_c0_g2F	CCGACCCAAAAGTCGAAAGG
TRINITY_DN52968_c0_g2R	GAGGCAGCCACGTTTACTCA
TRINITY_DN29419_c0_g2F	TTGCATTTCAGAGAGGGCAGT
TRINITY_DN29419_c0_g2R	CGGACAGTTTTGAACAGCACA
TRINITY_DN249382_c0_g1F	TGGGAGTGCTGTCAGATTCG
TRINITY_DN249382_c0_g1R	ATGGGCAGTACGCAGGTAAC
TRINITY_DN242886_c0_g1F	GTAGTGGACCTTCCGGTATGC
TRINITY_DN242886_c0_g1R	AAGGAGTCAAATTATGGATGGCTCT
AsuMfF	TATTTGTCCGTGTACCGTGCC
AsuMfR	TCGATGGTTTCCTCGAGTGC
AsuHrp65F	ATCAGAATAATCAAGGTGGAAACCA
AsuHrp65R	TCCGACGATTGCCACGAT
AsuRPL9F	GTTTCGGCCAAGGTACATGC
AsuRPL9R	AGCAAACGGTCCTTACAGCA
Primers for RACE to obtain full-length of sex determination genes
AsuMf 3’RACE outer	GATTACGCCAAGCTTAACATCAACAAGGTGACGGCGGCAG
AsuMf 3’RACE inner	GATTACGCCAAGCTTGCAGCAATGGCCGAAGTGGAAACCT
AsuMf 5’RACE outer	GATTACGCCAAGCTTCGATATTTCGATGGTTTCCTCGAGTGCC
AsuMf 5’RACE inner	GATTACGCCAAGCTTCTCTCTGCTGCTGCTGTTTAGAGCTTCG
Asufru5’Outer	GATTACGCCAAGCTTAGGGGGAGTAACGGCAGTCGTCGGT
Asufru5’Inner	GATTACGCCAAGCTTTGTTCTCGCGCCTGCAGTTCCCGTT
Asufru3’Outer	GATTACGCCAAGCTTAGGTCAGTGAAATGCGCGCCCTGCT
Asufru3’Inner	GATTACGCCAAGCTTGTCTCACCGAGAGCAGTGCCGACCG
Asudsx5’OuterR	GATTACGCCAAGCTTGCACAGGCGAGGCATGCGAGTGACA
Asudsx5’innerR	GATTACGCCAAGCTTACTGGGCGGGTGGAACACACTTCGG
Asudsx3’Outer F	GATTACGCCAAGCTTTGAACCCGTCGCGTGAAACGGAAAGTGA
Asudsx3’inner F	GATTACGCCAAGCTTAGCGAACTTCAGCCATTCTGGGGCTACC
Primers for mutation identification of AsuMf-sgRNA1 putative cut site
AsuMf HRMF	GACCAAGTTTTTAAGCGCCG
AsuMf HRMR	CAGCGGTCCTTGGAGCATAC
Expression of Asudsx and Asufru
AsudsxFqF	GCGAACTTCAGCCATTCTGG
AsudsxFqR	ACCTGCTTTGCACTATGGGTT
AsudsxMq F	ACCAAAGGATCGATGAAGCGA
AsudsxMqR	GTTGAGTACGCCCTCGTCAT
AsufruFqF	TCCCGTGTGCGTCAACTATC
AsufruFqR	GGCAAACGCTTCTGATTCCC
AsufruMqF	GTCGATCCTGGCGAACCAAT
AsufruMqR	GATTGATGGTTGTTCCAGCGT
AsufruP1F	CCACCGAGCCCAAGAATACA
AsufruC1R	TCCGCCGTTTTGAGGAAGTT
AsudsxRTF	TGCCGAAATTGTGCGACCTA
AsudsxRTR	TAGGAAACCTGTACGCGGGA
AsuRPL9qF	AAGTGGTTTGGGGCCAAGAA
AsuRPL9qR	CCACCAGGCTGTTGTTTTCG
Probe synthesized for FISH
18s rDNA probe	GACGCACCCAGTCTTATAGTCGCAACAATCCAGTGACCTACTGCCAGCATTAGGAGTAGCACCCGTGTTG
AsuMf probe 1	GTGACCGTCAGAAGGCCGACTTGAAAACAAAGATACGGATCGCTTCTGAA
AsuMf probe 2	AGGGCACTGCACTGATTATGATCTCCAGCGTATTCGAAAGAAAAGCAACG
AsuMf probe 3	GTTCTCACAACAGAATCAGAATTCAGCTTTCCGCGAGCGGTAACGGCCCC
AsuMf probe 4	GACGTTTTTGGAGATCAACTGCACCCACCGTTCCGAGCATTCTTATCAAT
AsuMf probe 5	GGAATATATACACATGGGTCAGAATATACCGCTCGTGCGGTGGGTAAGGT
Oligo synthesized of gRNA for AsuMf
Universal Oligo	AAAAGCACCGACTCGGTGCCACTTTTTCAAGTTGATAACGGACTAGCCTTATTTTAACTTGCTATTTCTAGCTCTAAAAC
AsuMf-sgRNA1	GAAATTAATACGACTCACTATAGGATTCCTCCCCGGGACCACTGGTTTTAGAGCTAGAAA
