# Supplementary material for: A DBHS family member regulates male determination in the filariasis vector Armigeres subalbatus
Source: Nat Commun. 2023 Apr 21;14:2292. doi: 10.1038/s41467-023-37983-y (PMC10121658; doi:10.1038/s41467-023-37983-y)
Supplement: Supplementary file 5 — Supplementary Data 2 [file 41467_2023_37983_MOESM5_ESM.xlsx]

## Sheet: Sheet1
Supplementary Data 2. Phenotypes observed in partially feminized AsuMf – mosaic males.
.
Male	Antennae	Maxillary Palp	External Genitalia	Internal Gonad	Comments
Experiment 1
AsuMf- G0-1.1	N	F	M	F	One antenna has fewer setae than normal. Maxillary palp shorter than normal. One gonocoxite absent. Two ovaries present.
AsuMf- G0-1.2	N	F	F	F	Maxillary palp shorter than normal. One gonostylus and one gonocoxite absent. Two ovaries present.
AsuMf- G0-1.3	N	N	M	F	Genital rotated 90 degrees. Two ovaries present.
AsuMf- G0-1.4	N	F	F	F	Maxillary palp shorter than normal. One gonocoxite absent. Two ovaries present.
AsuMf- G0-1.5	F	F	M	F	One antenna has fewer setae than normal. Maxillary palp shorter than normal. One gonocoxite absent. Two ovaries present.
AsuMf- G0-1.6	N	F	F	F	Maxillary palp shorter than normal. One gonostylus and one gonocoxite absent. Two ovaries present.
AsuMf- G0-1.7	F	F	M	F	One antenna has fewer setae than normal. Maxillary palp shorter than normal. One gonocoxite absent. Two ovaries present.
AsuMf- G0-1.8	F	F	M	F	Two antenna has fewer setae than normal. Maxillary palp shorter than normal. One gonocoxite absent. One ovary present.
AsuMf- G0-1.9	F	F	M	F	Two antenna has fewer setae than normal. Maxillary palp shorter than normal. One gonocoxite absent. Two ovaries present.
AsuMf- G0-1.10	N	N	F	N	One gonostylus and one gonocoxite absent.
AsuMf- G0-1.11	N	N	M	N	Genitalia curved.
AsuMf- G0-1.12	N	F	M	N	One maxillary palp shorter than normal. One gonocoxite absent.
AsuMf- G0-1.13	N	F	F	F	Maxillary palp shorter than normal. Both gonostyli absent. One ovary present.
AsuMf- G0-1.14	N	F	N	F	Maxillary palp shorter than normal. Two ovaries present.
AsuMf- G0-1.15	N	N	M	F	One gonostylus absent.
AsuMf- G0-1.16	N	F	F	F	Maxillary palp shorter than normal. Both gonostyli absent. Two ovaries present.
AsuMf- G0-1.17	N	F	M	F	Maxillary palp shorter than normal. One gonostylus absent. Two ovaries present.
AsuMf- G0-1.18	N	F	M	F	Maxillary palp shorter than normal. One gonostylus absent. Two ovaries present.
AsuMf- G0-1.19	F	F	N	F	One antenna has fewer setae than normal. Maxillary palp shorter than normal. Two ovaries present.
AsuMf- G0-1.20	F	F	F	F	One antenna has fewer setae than normal. Maxillary palp feminization. Both gonostyli absent. Two ovaries present.
Experiment 2
AsuMf- G0-2.1	F	F	F	F	Two antenna has fewer setae than normal. One maxillary palp shorter than normal. Gonocoxites and gonostyli absent. Two ovaries present.
AsuMf- G0-2.2	F	F	M	F	Both antenna has fewer setae than normal. Maxillary palp shorter than normal. One gonocoxite and one gonostylus absent. Two ovaries present.
AsuMf- G0-2.3	F	F	M	N	Both antennae have fewer setae than normal. Genitalia rotated 90 degrees.
AsuMf- G0-2.4	N	F	F	F	Maxillary palp shorter than normal. Gonocoxites and gonostyli absent. Two ovaries present.
AsuMf- G0-2.5	F	F	M	F	Both antenna has fewer setae than normal. Maxillary palp shorter than normal. One gonocoxite absent. Two ovaries present.
AsuMf- G0-2.6	F	F	M	F	One antenna has fewer setae than normal. Maxillary palp shorter than normal. One gonocoxite absent. Two ovaries present.
Experiment 3
AsuMf- G0-3.1	F	F	F	F	Maxillary palp shorter than normal. Gonocoxites and gonostyli absent. Two ovaries present.
AsuMf- G0-3.2	F	F	F	F	One antenna has fewer setae than normal. Maxillary palp shorter than normal. Gonocoxites and gonostyli absent. Two ovaries present.
AsuMf- G0-3.3	F	F	M	F	Both antennae have fewer setae than normal. Maxillary palp shorter than normal. One gonocoxite absent. Two ovaries present.
AsuMf- G0-3.4	N	F	F	F	Maxillary palp shorter than normal. Gonocoxites and gonostyli absent. Two ovaries present.
AsuMf- G0-3.5	F	F	F	N	One antenna has fewer setae than normal. Maxillary palp shorter than normal. Gonocoxites and gonostyli absent.
AsuMf- G0-3.6	F	F	F	F	Both antennae have fewer setae than normal. Maxillary palp shorter than normal. Gonocoxites and gonostyli absent. Two ovaries present.
AsuMf- G0-3.7	F	F	M	F	Maxillary palp shorter than normal. One gonocoxite absent. Two ovaries present.
AsuMf- G0-3.8	F	F	M	F	One antenna has fewer setae than normal. Maxillary palp shorter than normal. One gonocoxite absent. One ovaries present.
AsuMf- G0-3.9	F	F	N	N	Both antennae have fewer setae than normal. Maxillary palp shorter than normal.
AsuMf- G0-3.10	F	F	F	F	Both antennae have fewer setae than normal. Maxillary palp shorter than normal. Gonocoxites and gonostyli absent. Two ovaries present.
AsuMf- G0-3.11	N	F	M	F	Maxillary palp shorter than normal. One gonostylus absent. One gonocoxite absent. Both testes absent.
AsuMf- G0-3.12	N	F	F	F	Maxillary palp shorter than normal. Gonocoxites and gonostyli absent. Two ovaries present.
AsuMf- G0-3.13	F	F	F	F	Both antennae have fewer setae than normal. Maxillary palp shorter than normal. Gonocoxites and gonostyli absent. Two ovaries present.
N = normal, M = malformed, F = feminized.
