# Supplementary material for: A DBHS family member regulates male determination in the filariasis vector Armigeres subalbatus
Source: Nat Commun. 2023 Apr 21;14:2292. doi: 10.1038/s41467-023-37983-y (PMC10121658; doi:10.1038/s41467-023-37983-y)
Supplement: Supplementary file 7 — Source Data [file 41467_2023_37983_MOESM7_ESM.xlsx]

## Sheet: Fig.1
Fig.1 b	Fig.1 b										Fig.1 c						Fig.1 d
																AsuMf1-4
AsuMf
																AsuRPL9
AsuHrp65											Fig.1 e
												DAPI+18S rDNA					DAPI+AsuMf				DAPI+AsuMf+18s
AsuRPL9

## Sheet: Fig.2
Fig.2b
Group	Organ	Phenotypes	Individuals	Percent
KO	Antennae	F	21	0.538462
KO	Antennae	N	18	0.461538
KO	Maxillary Palp	F	35	0.897436
KO	Maxillary Palp	N	4	0.102564
KO	External Genital	F	17	0.435897
KO	External Genital	M	19	0.487179
KO	External Genital	N	3	0.0769231
KO	Internal Gonad	F	33	0.846154
KO	Internal Gonad	N	6	0.153846
NC	Antennae	N	27	1
NC	Maxillary Palp	N	27	1
NC	External Genital	N	27	1
NC	Internal Gonad	N	27	1

## Sheet: Fig.3
Fig.3a
Figure 3b
Individual	expression	gene	group
AsuMf- G0-1.2	2.19689	dsxF	KO
AsuMf- G0-1.4	1.88049	dsxF	KO
AsuMf- G0-1.5	8.54933	dsxF	KO
AsuMf- G0-1.6	3.01261	dsxF	KO
AsuMf- G0-1.7	9.79937	dsxF	KO
AsuMf- G0-1.8	10.2758	dsxF	KO
AsuMf- G0-1.10	2.22958	dsxF	KO
AsuMf- G0-1.11	1.22243	dsxF	KO
AsuMf- G0-1.19	9.26807	dsxF	KO
AsuMf- G0-1.20	7.26162	dsxF	KO
wt1	1	dsxF	WT
wt2	0.822606	dsxF	WT
wt3	1.17531	dsxF	WT
wt4	1.23142	dsxF	WT
AsuMf- G0-1.2	0.955324	dsxM	KO
AsuMf- G0-1.4	0.609452	dsxM	KO
AsuMf- G0-1.5	0.556257	dsxM	KO
AsuMf- G0-1.6	0.46635	dsxM	KO
AsuMf- G0-1.7	0.39781	dsxM	KO
AsuMf- G0-1.8	0.303456	dsxM	KO
AsuMf- G0-1.10	1.03261	dsxM	KO
AsuMf- G0-1.11	0.987825	dsxM	KO
AsuMf- G0-1.19	0.828283	dsxM	KO
AsuMf- G0-1.20	0.412527	dsxM	KO
wt1	1	dsxM	WT
wt2	1.14799	dsxM	WT
wt3	1.5158	dsxM	WT
wt4	1.00454	dsxM	WT
AsuMf- G0-1.2	2.26779	fruF	KO
AsuMf- G0-1.4	1.93834	fruF	KO
AsuMf- G0-1.5	1.92124	fruF	KO
AsuMf- G0-1.6	1.92729	fruF	KO
AsuMf- G0-1.7	3.75465	fruF	KO
AsuMf- G0-1.8	1.81787	fruF	KO
AsuMf- G0-1.10	1.06476	fruF	KO
AsuMf- G0-1.11	1.18902	fruF	KO
AsuMf- G0-1.19	4.79302	fruF	KO
AsuMf- G0-1.20	0.732797	fruF	KO
wt1	1	fruF	WT
wt2	1.06977	fruF	WT
wt3	1.04847	fruF	WT
wt4	1.19586	fruF	WT
AsuMf- G0-1.2	0.196047	fruM	KO
AsuMf- G0-1.4	0.426925	fruM	KO
AsuMf- G0-1.5	0.61712	fruM	KO
AsuMf- G0-1.6	0.457842	fruM	KO
AsuMf- G0-1.7	0.278806	fruM	KO
AsuMf- G0-1.8	0.169334	fruM	KO
AsuMf- G0-1.10	0.391551	fruM	KO
AsuMf- G0-1.11	0.415913	fruM	KO
AsuMf- G0-1.19	0.2509	fruM	KO
AsuMf- G0-1.20	0.240334	fruM	KO
wt1	1	fruM	WT
wt2	1.02099	fruM	WT
wt3	1.32147	fruM	WT
wt4	1.12963	fruM	WT

## Sheet: Fig.S1
Supplementary Figure 1.
AsuMf											TRINITY_DN52857_c0_g4_i1
TRINITY_DN29360_c0_g1_i1											TRINITY_DN40006_c0_g4_i1
TRINITY_DN242886_c0_g1_i1											TRINITY_DN52968_c0_g2_i1
TRINITY_DN29419_c0_g2_i2											TRINITY_DN13328_c0_g3_i1
											TRINITY_DN35302_c0_g1_i6
TRINITY_DN9342_c0_g5_i1
TRINITY_DN249382_c0_g1_i1											TRINITY_DN173471_c0_g1_i6
TRINITY_DN49156_c0_g1_i2											TRINITY_DN14205_c2_g1_i1
TRINITY_DN18539_c1_g1_i2											AsuRPL9

## Sheet: Fig.S3
Supplementary Figure 3
AsuMf
AsudsxM
AsuRPL9

## Sheet: Fig. S4
Temperature(℃)	WT1	WT2	WT3	WT4	WT5	WT6	Normal male 1	Normal male 2	AsuMf- G0-1.1	AsuMf- G0-1.2	AsuMf- G0-1.3	AsuMf- G0-1.4	AsuMf- G0-1.5	AsuMf- G0-1.6	AsuMf- G0-1.7	AsuMf- G0-1.8	AsuMf- G0-1.9	AsuMf- G0-1.10	AsuMf- G0-1.11	AsuMf- G0-1.12	AsuMf- G0-1.13	AsuMf- G0-1.14	AsuMf- G0-1.15	AsuMf- G0-1.16	AsuMf- G0-1.17	AsuMf- G0-1.18	AsuMf- G0-1.19	AsuMf- G0-1.20
66.3005	0.0314672	0.0298998	0.0290341	0.0285018	0.0246607	0.0250618	0.0277104	0.0286057	0.0254883	0.0256598	0.0230181	0.022944	0.0230055	0.0212523	0.0242471	0.024753	0.0246999	0.0287937	0.0224948	0.0229811	0.0209485	0.0233959	0.0272239	0.0244361	0.0243099	0.00726567	0.0204035	0.0236833
66.3668	0.0307622	0.0294082	0.0286667	0.0280304	0.0243455	0.0247331	0.0273385	0.0280403	0.0250219	0.0250978	0.022475	0.0227604	0.0227397	0.0210325	0.0239862	0.0245549	0.0243153	0.0274481	0.0220288	0.0225556	0.0210905	0.0236467	0.0268869	0.0241574	0.0240113	0.00693845	0.0201833	0.0232545
66.4332	0.0300333	0.0288852	0.0281774	0.0275026	0.0242983	0.0245307	0.0269318	0.0274526	0.0245225	0.0246912	0.0220158	0.0226289	0.0224374	0.021087	0.0236357	0.0245006	0.023923	0.0259674	0.02171	0.0224182	0.0210463	0.0239604	0.0265111	0.0239958	0.0237404	0.00687984	0.0202781	0.022681
66.4995	0.0292767	0.0283312	0.0275811	0.0271032	0.0242782	0.0243693	0.0264119	0.0270007	0.024184	0.024428	0.021658	0.0223427	0.022247	0.0212009	0.0232758	0.0244134	0.0236296	0.0242713	0.0214487	0.0225752	0.0208593	0.0239832	0.0260395	0.0237519	0.0234303	0.00728059	0.0203439	0.0222351
66.5658	0.0286369	0.0277161	0.0270093	0.0266828	0.0239906	0.0241455	0.025965	0.0267148	0.0241935	0.024145	0.0212331	0.0220592	0.0221738	0.0208948	0.02276	0.0241237	0.0236348	0.0225526	0.0211518	0.0227031	0.0206747	0.0237499	0.0257292	0.0233988	0.0230519	0.00772264	0.0202438	0.0219111
66.6321	0.0282651	0.0270924	0.0266276	0.0260809	0.0236032	0.0239765	0.0256562	0.0265543	0.0242606	0.024052	0.0208998	0.0219883	0.0221043	0.0202173	0.022343	0.0238262	0.0238106	0.0209008	0.0211137	0.0227156	0.0203922	0.0236158	0.0255924	0.0231576	0.0227022	0.00807117	0.020237	0.0214897
66.6984	0.0281168	0.0266107	0.0263154	0.0256579	0.0235405	0.0239799	0.0253402	0.0264467	0.0241946	0.024021	0.0207953	0.021985	0.021956	0.0198572	0.0220154	0.0236446	0.0238636	0.0191948	0.0211703	0.0227351	0.0201838	0.0236288	0.0254722	0.0230174	0.0226373	0.00835652	0.020432	0.0208456
66.7648	0.0280332	0.0263966	0.0259913	0.0254472	0.0235242	0.0239061	0.024984	0.0263413	0.0241024	0.0239528	0.0208942	0.0219538	0.0218334	0.0199138	0.0217911	0.0235614	0.0236918	0.0176344	0.0211294	0.0228309	0.0201249	0.023671	0.0255651	0.0229558	0.0227799	0.00885563	0.0207743	0.0202294
66.8311	0.0279498	0.0263541	0.025789	0.0253151	0.0231833	0.0237704	0.0247321	0.0263519	0.0242184	0.0240452	0.0210444	0.0219162	0.0219852	0.0199657	0.0217422	0.0235067	0.023589	0.0161337	0.0211641	0.023057	0.0200696	0.0235375	0.025737	0.0229062	0.0229349	0.00962653	0.0209532	0.0198496
66.8974	0.0279329	0.0263244	0.0256985	0.0252658	0.0228586	0.0236966	0.0247279	0.0264416	0.0245238	0.0241469	0.0210566	0.0218776	0.0222311	0.0199701	0.0219071	0.0233569	0.0237331	0.0148004	0.021188	0.0231715	0.0201918	0.0233746	0.0259564	0.0228148	0.0230002	0.0102998	0.0208622	0.0196598
66.9637	0.0279934	0.0262089	0.0256527	0.0253524	0.0228139	0.0237163	0.0248501	0.0265321	0.0246836	0.0242892	0.0211188	0.0220588	0.0223899	0.0200103	0.0222391	0.0232378	0.0238463	0.0136977	0.0212879	0.0230438	0.0205061	0.0233634	0.0262352	0.0228608	0.0230302	0.0106654	0.0209016	0.0193722
67.03	0.0280388	0.0261226	0.025601	0.0256224	0.0228971	0.0239487	0.0248238	0.0265148	0.0245393	0.0245417	0.0213673	0.0224427	0.0226533	0.020278	0.022521	0.023259	0.0237065	0.0126321	0.0214922	0.0228787	0.0208538	0.0234695	0.0263669	0.0229416	0.0231968	0.0108229	0.0211216	0.0189064
67.0964	0.0279552	0.0262267	0.0254951	0.0259382	0.0228833	0.0241369	0.0246284	0.0263618	0.0244203	0.0245806	0.0214913	0.0226701	0.0228864	0.0207717	0.0225488	0.023276	0.0234141	0.0115819	0.0217646	0.0228138	0.0213711	0.0235145	0.0264842	0.0229882	0.023462	0.0109716	0.0212139	0.0186443
67.1627	0.0277925	0.0263627	0.0255001	0.0260526	0.022678	0.0241167	0.0245418	0.0262888	0.0245487	0.0243974	0.0214394	0.0228715	0.0228597	0.0211821	0.0225049	0.0232339	0.0231852	0.0106533	0.0220334	0.0229173	0.0218285	0.0234517	0.0265641	0.0229043	0.0235536	0.0113558	0.0211332	0.018595
67.229	0.0276681	0.0262549	0.0255574	0.0259726	0.022581	0.024164	0.024694	0.0263279	0.0247743	0.0242274	0.0213783	0.0231704	0.0229829	0.0214394	0.0224564	0.0231339	0.0231884	0.00989603	0.0221807	0.0231177	0.0219969	0.0234236	0.0262477	0.0227582	0.0234472	0.0117722	0.0208658	0.0185628
67.2953	0.0273881	0.026039	0.0254812	0.0259064	0.0226638	0.0242576	0.024803	0.0263242	0.0249234	0.0241358	0.0215049	0.0233325	0.0231681	0.0214832	0.0224768	0.0230213	0.023293	0.00927351	0.0222926	0.0231325	0.0221078	0.0234736	0.0259226	0.0228138	0.0232788	0.0120273	0.0207326	0.0185563
67.3616	0.0270007	0.0259391	0.025444	0.025987	0.0227343	0.0241999	0.0247152	0.0262725	0.0249456	0.0240389	0.0217714	0.0235124	0.0233	0.0214853	0.0224958	0.022999	0.0232654	0.00855923	0.0224257	0.0229686	0.0221532	0.0235975	0.025792	0.0227726	0.0232865	0.0121185	0.0208162	0.0184844
67.428	0.0268199	0.0260837	0.025482	0.0260321	0.0225885	0.0240748	0.0245677	0.0261551	0.0250202	0.0238496	0.0218439	0.0236054	0.0233323	0.0217039	0.022274	0.0229874	0.0232137	0.00787616	0.0224188	0.0229339	0.0222495	0.0238447	0.0256549	0.0226013	0.023426	0.0122535	0.0207561	0.0183817
67.4943	0.0267239	0.0262725	0.0254635	0.025877	0.0225011	0.023749	0.0244283	0.0260161	0.0252662	0.0236167	0.0218319	0.0235592	0.0231234	0.021896	0.0219872	0.0229665	0.0231185	0.00742365	0.0222831	0.0231168	0.0224217	0.0241564	0.0254505	0.022559	0.0233635	0.0126724	0.0206475	0.0184904
67.5606	0.026628	0.0262294	0.025361	0.0257546	0.0227154	0.0233977	0.0244551	0.0259767	0.025415	0.0234467	0.0220298	0.0236482	0.0230938	0.0218989	0.0218346	0.0229791	0.0229771	0.00719044	0.0219556	0.0233044	0.0224143	0.024489	0.0250281	0.0224956	0.0232294	0.0131897	0.0205872	0.0186537
67.6269	0.026548	0.0260505	0.0251336	0.0258454	0.0228823	0.0232269	0.0244702	0.0258823	0.0254362	0.0234541	0.0222679	0.0237825	0.023476	0.0218861	0.0217987	0.0230085	0.0229437	0.00713068	0.0217397	0.0233743	0.0224765	0.0248798	0.0245909	0.0225241	0.0232713	0.0135533	0.0207341	0.0188837
67.6932	0.0263587	0.0259591	0.0249668	0.02594	0.0228145	0.0232148	0.0242837	0.0256772	0.0255269	0.0236626	0.0222915	0.0238637	0.0237501	0.021915	0.0218854	0.0229986	0.0229236	0.00701939	0.0218169	0.02335	0.022669	0.0251982	0.0245244	0.0225614	0.0233144	0.0138833	0.0210987	0.0191836
67.7596	0.0263245	0.0258514	0.0249062	0.0257966	0.0227195	0.0232017	0.0239559	0.0254584	0.0256183	0.0237022	0.0221464	0.0239725	0.023736	0.0222233	0.0218889	0.02295	0.02279	0.00692423	0.0218265	0.0233482	0.0228752	0.0253401	0.024513	0.0223734	0.0233128	0.0142354	0.021276	0.019375
67.8259	0.0264245	0.025552	0.0246963	0.0254351	0.0226991	0.0232253	0.0236026	0.0251841	0.0256447	0.0237002	0.022166	0.0240325	0.0236308	0.02245	0.0216321	0.0228605	0.0225545	0.00691215	0.0217146	0.0235525	0.0232298	0.0253431	0.0241845	0.0222799	0.0232747	0.0146748	0.0213051	0.0196171
67.8922	0.0262252	0.025156	0.024393	0.0250218	0.0225931	0.0232612	0.0233096	0.0248751	0.0256435	0.0239078	0.0223131	0.0239817	0.0236383	0.0222645	0.0214082	0.022669	0.0223014	0.00685602	0.0214998	0.0238609	0.0234485	0.0252044	0.0238351	0.0222133	0.0232344	0.0152748	0.0213224	0.020037
67.9585	0.0258798	0.0248267	0.0241736	0.0247487	0.0223059	0.0232977	0.0230532	0.0246815	0.0257429	0.0240448	0.0223192	0.0238203	0.0237522	0.022173	0.0214175	0.0225147	0.0223661	0.00688772	0.0213077	0.0240222	0.0234163	0.0250072	0.0236798	0.0221716	0.0233698	0.0157803	0.0213405	0.0202892
68.0248	0.0256	0.0245916	0.0241247	0.024518	0.0218615	0.0233556	0.0228379	0.024636	0.026039	0.0242215	0.0221521	0.0236231	0.0237492	0.0222423	0.0214779	0.0226272	0.0225934	0.00705993	0.0212388	0.0241714	0.0234178	0.0249035	0.0237887	0.0222832	0.023476	0.0161643	0.0214875	0.0203629
68.0912	0.025344	0.0245108	0.0241839	0.0242062	0.0215729	0.0233219	0.0226751	0.0245482	0.026223	0.0244836	0.0220734	0.0234916	0.0236542	0.0222178	0.0213962	0.0226801	0.0225287	0.0073247	0.0211659	0.0244085	0.023484	0.0247869	0.0238837	0.0222666	0.0233385	0.0164419	0.0214805	0.0204548
68.1575	0.0250953	0.0245342	0.02407	0.0240149	0.0214896	0.0231812	0.0225268	0.0243378	0.0261586	0.024542	0.0223918	0.0233632	0.0235158	0.0221743	0.0211489	0.0225115	0.0224033	0.0076242	0.0210462	0.0245179	0.0236185	0.0246676	0.0235687	0.0221904	0.023266	0.0165531	0.0212347	0.0205141
68.2238	0.0248325	0.0245809	0.0239142	0.0240722	0.0214785	0.0229779	0.0225053	0.024232	0.0261625	0.0246227	0.0226237	0.0233516	0.0234151	0.0220333	0.0208041	0.0223901	0.0223998	0.00793189	0.0209481	0.0246831	0.0237092	0.0247033	0.0229788	0.0222348	0.0233347	0.0167044	0.0210574	0.0206109
68.2901	0.0246444	0.0246909	0.0238592	0.0242047	0.0214025	0.0227964	0.0224461	0.0242955	0.0263323	0.0247233	0.0224256	0.0235059	0.0234067	0.0218992	0.0205867	0.0224469	0.0225283	0.00847005	0.0208608	0.024832	0.0236348	0.024831	0.0224787	0.0222462	0.0233392	0.0168674	0.0210158	0.0206363
68.3564	0.0245725	0.0247059	0.0239016	0.0242729	0.0214782	0.0226211	0.02234	0.0243925	0.0264671	0.0247165	0.0223685	0.0238424	0.0234393	0.0220486	0.0205676	0.0226955	0.0227181	0.00923163	0.0210399	0.0247298	0.0236322	0.0249446	0.0219766	0.0222246	0.0232942	0.0168398	0.0210092	0.0207176
68.4227	0.0244622	0.0246121	0.0240481	0.0243458	0.0217455	0.0224827	0.0224367	0.0243828	0.0263232	0.0247379	0.022524	0.0242412	0.0235623	0.0222275	0.0204859	0.0228342	0.0227276	0.00996057	0.0212823	0.0246613	0.023857	0.0250973	0.0212741	0.0220948	0.0231875	0.0169367	0.0209398	0.0212087
68.4891	0.0243149	0.0245456	0.0240275	0.0243975	0.0219065	0.0223939	0.0224613	0.0240782	0.0259021	0.0246953	0.0226799	0.024623	0.0237083	0.0223145	0.0203707	0.0226079	0.0226438	0.0105142	0.0213244	0.02464	0.0241271	0.0251318	0.020374	0.0218702	0.0230115	0.017165	0.0208455	0.0218821
68.5554	0.0242344	0.0242557	0.0237598	0.0243601	0.0218536	0.0222674	0.0223375	0.0238156	0.0256589	0.0245231	0.0227723	0.0248985	0.0236471	0.0224228	0.0203759	0.0224819	0.0227841	0.0109049	0.0211256	0.0245032	0.0242518	0.0249767	0.0195109	0.0218105	0.0230891	0.0173846	0.0208249	0.022216
68.6217	0.024191	0.0237436	0.0235831	0.0242256	0.0216674	0.0219893	0.0221514	0.0238064	0.0257036	0.0243853	0.0225215	0.0251762	0.0235454	0.0225694	0.0203866	0.0228564	0.0228277	0.0113319	0.0208649	0.0245919	0.0242517	0.0248618	0.0189875	0.021736	0.0232286	0.0176611	0.0210089	0.0224632
68.688	0.02405	0.0232945	0.0234828	0.0239696	0.0214334	0.0218571	0.0219242	0.0235994	0.0257588	0.0244152	0.0224347	0.025492	0.0236236	0.0228496	0.0204451	0.0231818	0.0226429	0.0117956	0.020847	0.0247476	0.0242946	0.0248143	0.0186959	0.0215849	0.0230702	0.0179337	0.0214011	0.0229235
68.7543	0.0237505	0.0229478	0.0234891	0.0237106	0.0211246	0.0218204	0.0218946	0.0231697	0.025769	0.0245279	0.0226608	0.0256414	0.0237399	0.0232887	0.0205942	0.0231585	0.0224871	0.0121355	0.0208483	0.0248625	0.024417	0.0247629	0.0184151	0.0216578	0.0228854	0.0181851	0.0217834	0.0234884
68.8207	0.0235059	0.022811	0.0234158	0.0236128	0.0207045	0.0216877	0.0218996	0.0228246	0.0258255	0.0245395	0.0227032	0.0257358	0.0237337	0.0236582	0.0205639	0.0230656	0.0223619	0.0123671	0.0206345	0.0252527	0.0243912	0.0246319	0.0181681	0.0218299	0.0228229	0.0184883	0.0222404	0.0239061
68.887	0.0234601	0.022778	0.0231028	0.0235186	0.0201939	0.0215225	0.0217837	0.0225622	0.0261478	0.0245572	0.0226781	0.0259125	0.023601	0.02388	0.0204287	0.0231069	0.0222308	0.0125258	0.0204847	0.0258106	0.0242484	0.0242721	0.0179948	0.0219222	0.0228827	0.0186234	0.0227323	0.0240348
68.9533	0.0234029	0.0226491	0.0228861	0.0233526	0.019837	0.0213715	0.0216717	0.0224642	0.0266663	0.0246898	0.0228198	0.0260633	0.0235229	0.0240796	0.020344	0.0233057	0.0220686	0.0126674	0.0205365	0.0263329	0.0240994	0.0239066	0.0178647	0.0220662	0.0230551	0.0185737	0.0231247	0.0241803
69.0196	0.023174	0.0225821	0.0228631	0.0232348	0.01977	0.0212703	0.0215788	0.0223944	0.0269923	0.0248544	0.0229357	0.0262919	0.0236781	0.0242853	0.0202509	0.0234758	0.0218512	0.0129129	0.0207818	0.026805	0.0239096	0.0237784	0.0177243	0.0223222	0.0229654	0.0186119	0.0235696	0.0247352
69.0859	0.0229376	0.0227176	0.0228514	0.0231457	0.0199272	0.0212372	0.0216023	0.0222584	0.02717	0.0250292	0.022983	0.0266259	0.0239561	0.0243366	0.0202276	0.0234203	0.0218456	0.013101	0.0210087	0.0272794	0.0238162	0.0236674	0.0175118	0.0227275	0.0227479	0.0187093	0.0239553	0.025448
69.1523	0.0228815	0.0228898	0.0226948	0.0230867	0.0199731	0.0211499	0.0216112	0.0223092	0.027373	0.0251024	0.0230847	0.0269239	0.0241809	0.024347	0.0202051	0.0234489	0.0220522	0.01319	0.0209447	0.0278186	0.0238303	0.0234833	0.0174455	0.0231291	0.0229337	0.0188476	0.0241028	0.0258956
69.2186	0.0228901	0.022976	0.022474	0.0230569	0.0199178	0.0209268	0.0214925	0.0224847	0.0275495	0.0251047	0.0231409	0.0272536	0.0244422	0.0244908	0.0200199	0.02366	0.0221192	0.0133681	0.0209367	0.0283747	0.0238591	0.023252	0.0175425	0.0231709	0.0233222	0.0189995	0.0242618	0.0262529
69.2849	0.0227825	0.0228378	0.0223179	0.0229923	0.0199555	0.0207493	0.0214426	0.0225592	0.0277833	0.025236	0.0230085	0.0275241	0.0247895	0.0246057	0.0198484	0.0239118	0.0221044	0.0136115	0.021082	0.0287446	0.024086	0.0231848	0.0175417	0.0231835	0.0235239	0.0190631	0.0244908	0.0268145
69.3512	0.0225839	0.0226592	0.0221945	0.02285	0.0201087	0.0206654	0.0213327	0.0226464	0.0279364	0.0254198	0.0229044	0.0278377	0.0251446	0.0247418	0.0197548	0.0241055	0.0221395	0.0138572	0.021111	0.0289498	0.0242534	0.0233344	0.0175416	0.023556	0.023481	0.0191541	0.0248235	0.0274547
69.4175	0.0223744	0.0226232	0.0221095	0.0226673	0.0203356	0.0205164	0.0211881	0.0228515	0.0280875	0.0255345	0.022848	0.0282835	0.0253837	0.0250196	0.0196537	0.0241798	0.0222931	0.0142657	0.0210636	0.0292139	0.0243079	0.0234912	0.0176039	0.0238355	0.0234041	0.0195744	0.0253368	0.0279683
69.4839	0.0222392	0.022602	0.0220558	0.0225514	0.0204086	0.0203682	0.0211667	0.0229505	0.0284896	0.0256801	0.0227395	0.0286219	0.0255261	0.0254326	0.0196443	0.0242284	0.0224894	0.0146081	0.0210163	0.0296719	0.0246144	0.0235241	0.0176965	0.0237313	0.0235602	0.0201698	0.025873	0.028325
69.5502	0.0221753	0.0223932	0.0219767	0.0225254	0.0202339	0.0202589	0.0211491	0.0227911	0.0290178	0.0258484	0.0227953	0.0288523	0.0256044	0.026092	0.0196901	0.0242071	0.0225936	0.0149287	0.0210028	0.0300919	0.0249698	0.0234376	0.0178246	0.0235903	0.0237929	0.0205728	0.0264961	0.0285606
69.6165	0.0220625	0.0221392	0.0221097	0.0225962	0.0201157	0.0201421	0.0212541	0.0224793	0.029432	0.0259695	0.0227159	0.0290794	0.0256434	0.0266906	0.0197846	0.0242177	0.0226698	0.0154505	0.0210285	0.0304236	0.0251819	0.0233244	0.0177546	0.0235844	0.0237746	0.0206706	0.0273664	0.0289236
69.6828	0.0219364	0.0220124	0.0222152	0.0227015	0.0201812	0.0200885	0.0214536	0.0221127	0.02982	0.0260245	0.0226258	0.0293065	0.0256335	0.0270152	0.0199545	0.0243257	0.0228936	0.0158133	0.0210231	0.0308579	0.0252721	0.0231953	0.0176007	0.0237656	0.0235076	0.0208693	0.0282644	0.0293558
69.7491	0.0218001	0.0219716	0.0222005	0.0226473	0.020307	0.0199498	0.0215276	0.0218021	0.0303455	0.0260206	0.0228705	0.0296685	0.0256388	0.0274619	0.0201235	0.0243833	0.0232521	0.0160566	0.0210237	0.0314735	0.0252068	0.0230375	0.0176607	0.0240107	0.0231676	0.0214295	0.029156	0.0294776
69.8155	0.0217145	0.0218892	0.0222051	0.0225522	0.0203111	0.019754	0.0216094	0.0215075	0.0309449	0.0259711	0.0230035	0.0300054	0.025821	0.0280823	0.020339	0.0245591	0.0235621	0.0163292	0.02107	0.0321619	0.0253682	0.0229294	0.0178584	0.023835	0.0229764	0.0220799	0.0300704	0.0293647
69.8818	0.0218037	0.0217464	0.0221586	0.0226649	0.0201148	0.0197051	0.0217472	0.0210413	0.0315314	0.0258787	0.0228998	0.0302507	0.0261084	0.0287509	0.0205351	0.0248811	0.0237491	0.0164282	0.0211875	0.0327615	0.0258765	0.0228729	0.0181927	0.0237387	0.0228976	0.0224013	0.0307645	0.0292364
69.9481	0.021859	0.0217728	0.022086	0.0227929	0.0199062	0.0196655	0.0218665	0.020632	0.0320689	0.0257207	0.0228656	0.0306126	0.0263085	0.0295177	0.0204792	0.0252082	0.0239344	0.0165607	0.0213423	0.0332253	0.0260574	0.0228887	0.0185615	0.0241734	0.0226782	0.0224732	0.0313967	0.0291723
70.0144	0.0216975	0.0219069	0.0219393	0.0227111	0.0197551	0.0195513	0.0219642	0.0205079	0.0325002	0.0255304	0.0228988	0.0310244	0.0265743	0.0302585	0.0203181	0.0257073	0.0241409	0.0167325	0.0214468	0.0336776	0.0260541	0.0228613	0.0188284	0.0244622	0.0224251	0.0228306	0.032052	0.0291647
70.0807	0.021429	0.0218804	0.0215587	0.0224577	0.0196254	0.0193359	0.021945	0.0205017	0.0329354	0.0254373	0.0230086	0.031412	0.0268819	0.0309997	0.0200995	0.0261502	0.0243455	0.0167294	0.0215586	0.034162	0.0262283	0.0227455	0.0190591	0.024499	0.0223253	0.0235078	0.0325814	0.0290134
70.1471	0.0212468	0.0216978	0.0211227	0.0222316	0.0194565	0.0191408	0.0218026	0.0205245	0.0334575	0.0254882	0.0230295	0.0317673	0.0271322	0.031833	0.0199437	0.0264129	0.0244139	0.0168521	0.0216627	0.0345472	0.0266797	0.0228096	0.0192953	0.0246038	0.0223749	0.0241469	0.0330921	0.0287488
70.2134	0.0212343	0.0215327	0.020882	0.0221538	0.0191927	0.0191528	0.0216467	0.0205033	0.033771	0.025574	0.0229384	0.0320564	0.0274119	0.0325781	0.0201423	0.0267325	0.0243122	0.0170365	0.0216652	0.0346873	0.0274882	0.0228569	0.0195706	0.0246928	0.0226411	0.0245645	0.0335527	0.0286232
70.2797	0.0210862	0.0213843	0.0208194	0.0221044	0.0189791	0.0191755	0.0215678	0.0203182	0.0338615	0.0257537	0.0229465	0.0323496	0.0275864	0.0333018	0.02033	0.0270055	0.0243176	0.01721	0.021685	0.0346496	0.0280264	0.022754	0.0197554	0.0250025	0.0229486	0.0249006	0.0340028	0.0286334
70.346	0.0207303	0.0212455	0.0206553	0.0219963	0.0188723	0.0189821	0.0215077	0.0201538	0.0339236	0.026039	0.0229748	0.0327218	0.0277312	0.0339468	0.0204146	0.0272963	0.0245399	0.0174625	0.0216511	0.0346342	0.0281935	0.0226352	0.0198114	0.0251314	0.0231756	0.0253442	0.0347073	0.0286409
70.4123	0.0205256	0.0209478	0.0204635	0.0219084	0.0188232	0.0187175	0.0212939	0.0201464	0.0339875	0.0263341	0.0231047	0.0331376	0.0278703	0.0343875	0.0206101	0.0277012	0.0248568	0.0176151	0.0214951	0.0346355	0.0288695	0.0225644	0.0198782	0.024731	0.0235407	0.0258154	0.0355478	0.0285377
70.4786	0.0205946	0.0207286	0.020543	0.0219474	0.0188924	0.018592	0.0210807	0.0200947	0.0342	0.0266328	0.0232712	0.033559	0.0279671	0.0348411	0.0207604	0.0280753	0.025128	0.0177525	0.0214843	0.0344981	0.0297372	0.0228212	0.0200856	0.0246227	0.0239139	0.0262496	0.0363861	0.028357
70.545	0.0207582	0.0207917	0.0207924	0.0219827	0.0190476	0.0186513	0.0209685	0.0199553	0.0345653	0.0268659	0.0233472	0.0341703	0.0281767	0.0353897	0.0211583	0.0285755	0.0253148	0.0180764	0.0217339	0.0342127	0.0304557	0.0232213	0.0205046	0.0248495	0.0241208	0.0267245	0.0370876	0.028209
70.6113	0.0207153	0.0208856	0.0210682	0.0219837	0.0192407	0.0186614	0.0208998	0.0198631	0.0348142	0.0270972	0.0235404	0.0350552	0.0284172	0.0361426	0.0216784	0.0292421	0.0255192	0.0183338	0.0220325	0.0339236	0.0311626	0.0234282	0.0209548	0.0250004	0.024316	0.0270951	0.0376667	0.0280839
70.6776	0.020508	0.021002	0.0211716	0.0221056	0.0194719	0.0184793	0.0209672	0.0198753	0.0350955	0.027382	0.023825	0.0359557	0.0285534	0.0370723	0.0216959	0.0298134	0.0258272	0.0184927	0.0224511	0.0338271	0.0315923	0.0237469	0.0213916	0.0249683	0.0245148	0.0273792	0.0381824	0.0278863
70.7439	0.0204631	0.0212103	0.0210911	0.0223462	0.019714	0.0183445	0.0210125	0.0200629	0.0356218	0.0276349	0.0240434	0.0369399	0.0286538	0.0378636	0.0216038	0.0303669	0.0261128	0.0187556	0.0228956	0.0337987	0.0322763	0.0242987	0.0220173	0.0247657	0.0247533	0.0277702	0.0384331	0.027666
70.8102	0.0204891	0.0214355	0.0211683	0.0224062	0.019976	0.018389	0.020992	0.0202298	0.0361873	0.0278534	0.0243602	0.0379627	0.0288204	0.0387598	0.0216961	0.0309866	0.0262338	0.0190453	0.0233144	0.0337211	0.0332547	0.0249409	0.0227816	0.0248408	0.0250698	0.0282262	0.0384031	0.0274911
70.8766	0.0204329	0.0216519	0.0213635	0.0222962	0.020198	0.0185302	0.021203	0.020228	0.0366905	0.0280468	0.0246508	0.0389621	0.0292678	0.0398804	0.0220257	0.0315875	0.0262145	0.0194178	0.0238804	0.0335539	0.0340414	0.0254848	0.0236069	0.0253032	0.02535	0.0287806	0.0381425	0.0272441
70.9429	0.0202751	0.0217331	0.0214336	0.0223224	0.0202616	0.0186586	0.0215895	0.0202507	0.037073	0.0283145	0.0248711	0.0400959	0.0296923	0.0410585	0.0225863	0.0322426	0.0261714	0.0198375	0.0244033	0.0333847	0.0349201	0.0257947	0.0244894	0.0255991	0.0257742	0.0293078	0.0377045	0.0269515
71.0092	0.0199935	0.0216788	0.0214493	0.0225518	0.0202685	0.0186584	0.0219807	0.0203015	0.0373349	0.0287329	0.0252525	0.0411307	0.0299124	0.0422903	0.022952	0.0328674	0.0260683	0.0200734	0.0247524	0.033362	0.0358154	0.0262194	0.0253172	0.0256567	0.0264377	0.0297148	0.0372117	0.0267888
71.0755	0.0198989	0.0217054	0.0215155	0.0226123	0.0203112	0.0186627	0.0224047	0.0202572	0.0377554	0.0290806	0.0256707	0.0420204	0.0302783	0.0431714	0.0231176	0.0333926	0.0259751	0.0203876	0.0251719	0.0332706	0.0364445	0.0268639	0.0260893	0.0257405	0.0271554	0.0303239	0.0366128	0.0269334
71.1418	0.019905	0.0217984	0.0216435	0.0224632	0.0203141	0.0187923	0.0227425	0.0201002	0.0382207	0.0293485	0.0260247	0.0431156	0.0308032	0.0439215	0.0235188	0.0341004	0.0258872	0.0208972	0.0255388	0.032981	0.0371457	0.0273606	0.0268028	0.0261388	0.0277731	0.0311275	0.0359181	0.0273477
71.2082	0.0197099	0.0217859	0.0218074	0.0223004	0.0202516	0.0188037	0.0230165	0.0198361	0.0385918	0.0295636	0.0264534	0.0441233	0.0313854	0.0448813	0.02421	0.0347628	0.025705	0.0213063	0.0259645	0.0327946	0.0379746	0.0277653	0.0274291	0.026822	0.0282035	0.0317754	0.0351976	0.0278361
71.2745	0.0195208	0.0216676	0.0219543	0.0223422	0.0201824	0.018677	0.0233604	0.0196293	0.0391688	0.0298328	0.0269586	0.0450562	0.0319123	0.0456782	0.0248874	0.035393	0.0255687	0.0216658	0.026501	0.0326085	0.0387647	0.028141	0.0279492	0.027372	0.028698	0.0324313	0.0344049	0.0283166
71.3408	0.0193944	0.0216182	0.0220114	0.0225776	0.020243	0.0185236	0.0236253	0.0194672	0.0398988	0.0302665	0.0274607	0.046141	0.0322809	0.0461828	0.0253222	0.0362324	0.0254937	0.022	0.026994	0.0326711	0.0394303	0.0285091	0.0284781	0.0277419	0.0293073	0.0331671	0.0335238	0.028989
71.4071	0.0193245	0.0216386	0.0220332	0.022645	0.020466	0.0183983	0.0235381	0.0192745	0.0406219	0.0306728	0.0279222	0.0470758	0.0328308	0.0464384	0.0258238	0.0369384	0.0253813	0.022281	0.0275696	0.0331027	0.0400526	0.0290231	0.0289352	0.0281509	0.0297823	0.033845	0.0325076	0.0300445
71.4734	0.019458	0.0217055	0.0220497	0.0225575	0.0206354	0.0185105	0.0232348	0.0191662	0.0414189	0.0310272	0.0283671	0.0479623	0.0335901	0.046461	0.0264246	0.0377904	0.0253265	0.0227001	0.0280881	0.0334149	0.0408119	0.0295411	0.0293633	0.0287232	0.0301759	0.0347018	0.0315203	0.0312221
71.5398	0.0195294	0.0217681	0.0219773	0.0225669	0.0207487	0.0187142	0.0230315	0.0191172	0.0422041	0.0313885	0.0288472	0.0488638	0.0342294	0.0466573	0.0269791	0.0390605	0.0253806	0.0231789	0.0286228	0.0337891	0.0417194	0.0299933	0.030011	0.0293181	0.0304249	0.0355616	0.0305189	0.0319747
71.6061	0.0194937	0.0217322	0.0219357	0.0226806	0.0209641	0.0187841	0.0229552	0.0191533	0.0431126	0.0317087	0.0293712	0.0494988	0.0347474	0.0468368	0.0275841	0.0402177	0.0253489	0.0235873	0.029317	0.0344623	0.0425632	0.0306199	0.0307994	0.0297623	0.0307525	0.0363898	0.0294813	0.0324277
71.6724	0.0197292	0.0217822	0.0219974	0.0228181	0.0212915	0.0189572	0.0230291	0.0192913	0.044118	0.0320769	0.0299857	0.0503055	0.0352218	0.046683	0.0280415	0.041507	0.0252125	0.0239917	0.0299075	0.0351839	0.0431627	0.0312935	0.0314962	0.0301522	0.0315251	0.0375716	0.0285775	0.0330655
71.7387	0.0200365	0.0218834	0.022049	0.0229271	0.0215853	0.0192937	0.0230024	0.0193673	0.0448122	0.0324416	0.0305602	0.0513335	0.0357556	0.04627	0.0285202	0.0428533	0.0249816	0.0244922	0.0304793	0.0360431	0.0437143	0.0320775	0.0320576	0.0306761	0.0321302	0.0388324	0.0278096	0.0340441
71.805	0.020176	0.0219558	0.0220742	0.022875	0.0217115	0.0196397	0.0228822	0.0194935	0.0452847	0.0327259	0.0311239	0.0521799	0.0363426	0.0458952	0.0292184	0.0439929	0.0247679	0.0251895	0.0311086	0.0369557	0.0443193	0.033207	0.0325759	0.0313454	0.0326497	0.0399611	0.0271553	0.0352387
71.8714	0.0202559	0.0220455	0.0219786	0.0228074	0.0217728	0.0198308	0.0230209	0.0196698	0.045756	0.0329604	0.0317956	0.0530498	0.0368288	0.0456035	0.0298178	0.0452801	0.0247058	0.026129	0.0315713	0.0377343	0.0448531	0.034458	0.0331139	0.0320772	0.0334703	0.041224	0.0265726	0.0361477
71.9377	0.0201814	0.0220156	0.0218611	0.0229196	0.0219545	0.0196934	0.0233361	0.01978	0.0461584	0.0330412	0.0324533	0.0538981	0.0372914	0.0451936	0.0304215	0.0463523	0.0247615	0.0270573	0.0321656	0.0387425	0.0453702	0.035716	0.033633	0.0328737	0.0342817	0.0424522	0.02614	0.0368196
72.004	0.0200562	0.0219373	0.0219497	0.0231909	0.0221808	0.0195443	0.0235332	0.019876	0.0464146	0.0330844	0.0331221	0.054719	0.0378309	0.0444338	0.0313791	0.0471173	0.0247338	0.0277975	0.0327979	0.04008	0.0459506	0.0370109	0.0338544	0.0338174	0.0354696	0.0437292	0.0259731	0.037936
72.0703	0.0201019	0.0218847	0.022098	0.0233539	0.0222874	0.0196576	0.0236649	0.0199023	0.0464741	0.033246	0.0337536	0.0556425	0.038478	0.0433373	0.0324799	0.0479571	0.0246853	0.0286083	0.0332262	0.0414007	0.0466191	0.0383691	0.0337711	0.0348479	0.0368337	0.0451043	0.0258734	0.0394742
72.1366	0.0199861	0.0218373	0.0221646	0.0233941	0.0223104	0.0197742	0.0236991	0.0199463	0.0463388	0.0333726	0.0341994	0.0563393	0.0391371	0.0421589	0.0335091	0.0488631	0.0249164	0.0295473	0.033661	0.0428367	0.0473331	0.0398932	0.0337262	0.0358249	0.0377742	0.0461951	0.0257488	0.0408982
72.203	0.0197884	0.0219161	0.0221725	0.0234196	0.0223696	0.0197329	0.0239012	0.0201649	0.0462974	0.0333745	0.0346024	0.056708	0.0396245	0.0410081	0.0344399	0.0497167	0.025341	0.0303959	0.034207	0.0446547	0.0479777	0.0414109	0.0337679	0.0367098	0.0388727	0.0472195	0.0257202	0.0420463
72.2693	0.019792	0.0220161	0.0221789	0.0235749	0.0225223	0.0196597	0.0242025	0.020237	0.0463062	0.033387	0.0350364	0.0569725	0.0400864	0.0394951	0.0353112	0.0504479	0.0256479	0.0312078	0.034696	0.0464229	0.0485559	0.0426681	0.0336582	0.0375313	0.0400638	0.0485203	0.0258147	0.0429469
72.3356	0.0198042	0.0220863	0.0223987	0.0237819	0.0227067	0.0197957	0.0243394	0.0201183	0.0461839	0.0334858	0.0354393	0.0571388	0.0405953	0.0374266	0.0362041	0.0510986	0.0257965	0.0319065	0.0351699	0.0480402	0.0490261	0.0436865	0.0333608	0.0382711	0.0410389	0.0499013	0.0260511	0.0438467
72.4019	0.0199183	0.0223238	0.0227018	0.0237235	0.0228114	0.0201433	0.0245059	0.0200714	0.0461038	0.0336096	0.0358533	0.0572348	0.0409802	0.0353342	0.0370733	0.0516916	0.0259271	0.0326203	0.0355315	0.0496193	0.0493475	0.0445869	0.0328892	0.0387648	0.0420814	0.0511757	0.0262424	0.0447647
72.4682	0.0200916	0.0226145	0.0228059	0.0235196	0.0228048	0.0204001	0.0246814	0.0202065	0.0460919	0.0337465	0.0361582	0.0571388	0.0412718	0.0333565	0.0376802	0.0522051	0.0262383	0.0336216	0.0357501	0.0509883	0.0495793	0.0454963	0.0324493	0.0390472	0.0428715	0.0522723	0.0263576	0.0452695
72.5345	0.0202055	0.0227721	0.0228336	0.0234853	0.022915	0.0205247	0.0247564	0.020469	0.0459168	0.0338895	0.0364751	0.0567999	0.0415278	0.0313714	0.0379899	0.0528252	0.0267579	0.0346555	0.0361787	0.0524295	0.0497296	0.046153	0.0320817	0.0393032	0.043549	0.0531078	0.0266344	0.0453324
72.6009	0.0203409	0.0227703	0.0228422	0.0235775	0.023129	0.0206683	0.0248558	0.0206418	0.0457329	0.0340758	0.0369751	0.0562272	0.0419136	0.0293646	0.0383546	0.0532779	0.027095	0.0356932	0.0367399	0.0539149	0.0498143	0.0463508	0.031535	0.0396021	0.0444683	0.0540325	0.0270821	0.0452028
72.6672	0.0203985	0.0226554	0.0228137	0.0236221	0.0233874	0.0209468	0.0249954	0.0206794	0.0453375	0.0342513	0.0374993	0.0553828	0.0425365	0.027442	0.038838	0.0536044	0.027283	0.0368384	0.0371219	0.0549324	0.0498906	0.0463253	0.0309466	0.0399851	0.0453073	0.0550628	0.0274975	0.04479
72.7335	0.0204128	0.0225527	0.0228462	0.0235963	0.0236747	0.0213994	0.0250181	0.0207867	0.0449107	0.034376	0.0378094	0.0542584	0.0430754	0.0258875	0.039222	0.0540566	0.0277111	0.0379164	0.0375254	0.0557962	0.049997	0.0463127	0.0304587	0.0404791	0.0459365	0.0558204	0.0277562	0.044065
72.7998	0.0204107	0.0225074	0.0228624	0.0236594	0.0238877	0.0218013	0.0249602	0.0210852	0.0448265	0.0344368	0.0379991	0.0528469	0.0433967	0.0249134	0.0394389	0.0544938	0.0283878	0.0390251	0.0381796	0.056795	0.0501824	0.0463661	0.0300096	0.0410975	0.0464733	0.0564174	0.0280115	0.0431373
72.8661	0.020396	0.0223078	0.0228736	0.0239117	0.0241498	0.0221619	0.0248917	0.0213726	0.044475	0.0346139	0.0381741	0.0510742	0.0436144	0.0240964	0.0394506	0.0550047	0.0290958	0.0403343	0.038934	0.0576608	0.0503501	0.0461973	0.0296657	0.0418845	0.0469338	0.0570611	0.0284385	0.0420875
72.9325	0.0205201	0.02201	0.0229265	0.0241991	0.024563	0.0225189	0.0248642	0.0214088	0.0439356	0.0349192	0.0384201	0.0490307	0.043707	0.0234999	0.0394129	0.0555161	0.0296759	0.0416446	0.0395935	0.0582402	0.0503262	0.0455627	0.0293385	0.042827	0.0472824	0.057683	0.0289035	0.0409724
72.9988	0.020563	0.0219211	0.0228898	0.0243689	0.0248706	0.0227808	0.0248907	0.0213681	0.0436487	0.0350396	0.038754	0.0467361	0.0436388	0.0231831	0.0394161	0.0557292	0.0301496	0.0428284	0.0400239	0.0583861	0.0502202	0.0448536	0.0289533	0.0437716	0.0473491	0.058518	0.0293534	0.0396483
73.0651	0.0206571	0.0219781	0.022871	0.0244345	0.0249295	0.0230653	0.0249184	0.0214659	0.0433685	0.0351187	0.0390171	0.0442265	0.0434463	0.0231363	0.0392947	0.0558494	0.0307907	0.0439317	0.0403028	0.0579572	0.0501727	0.0442655	0.0286471	0.0447839	0.0470755	0.0594241	0.0298886	0.0381761
73.1314	0.0210567	0.0221456	0.0229934	0.0245312	0.0248496	0.0233774	0.024721	0.0215498	0.0433825	0.0353821	0.0393065	0.0416518	0.0430714	0.0234199	0.0390282	0.0560144	0.0315784	0.0450772	0.0406502	0.0571916	0.0500259	0.0435179	0.0283895	0.0459052	0.0466126	0.0601709	0.0304629	0.0368198
73.1977	0.0213171	0.0223469	0.0231035	0.024598	0.0247637	0.0236052	0.0245751	0.0217096	0.0434659	0.0356433	0.0398565	0.0390338	0.0425695	0.0237101	0.0386844	0.0560667	0.0322379	0.0462562	0.0409888	0.0561652	0.0497047	0.0423831	0.0281844	0.0468977	0.0460134	0.0609179	0.0312555	0.0355354
73.2641	0.0215324	0.0224543	0.0231057	0.0245403	0.0247204	0.0237576	0.0246855	0.0219691	0.0431502	0.0357619	0.0405656	0.0363808	0.0420976	0.0239743	0.0383195	0.0560446	0.0326959	0.0474814	0.0410982	0.0546729	0.049258	0.040805	0.028188	0.0478987	0.0452012	0.0617757	0.0321968	0.0342686
73.3304	0.0217613	0.0226694	0.023036	0.0244818	0.0246582	0.0237992	0.0247783	0.0222718	0.0432165	0.035761	0.041343	0.0338173	0.0417463	0.0243614	0.0380707	0.0559919	0.0329913	0.0483511	0.0411786	0.0528249	0.0487674	0.0391869	0.0282677	0.0490494	0.0441703	0.0629148	0.0329913	0.0330844
73.3967	0.0218127	0.0229192	0.0229618	0.0243999	0.0245028	0.0239251	0.024795	0.0226428	0.0436507	0.0358096	0.0420779	0.0313614	0.041668	0.0248258	0.0378391	0.0558962	0.0332375	0.048789	0.0414506	0.05088	0.0485454	0.0378699	0.0283703	0.0502125	0.0430239	0.0643314	0.0338728	0.0321088
73.463	0.0220221	0.0230522	0.0229969	0.0243385	0.0243439	0.0242002	0.0248456	0.0229389	0.0441231	0.0362163	0.0425934	0.0290657	0.0416735	0.0255125	0.0376527	0.0559301	0.0334963	0.0493328	0.0418597	0.0488062	0.0483428	0.0365417	0.0286477	0.0514461	0.0418347	0.065674	0.0348221	0.0314958
73.5293	0.0222351	0.0232114	0.023167	0.0243123	0.0245291	0.0243796	0.024857	0.0230762	0.0447529	0.0367822	0.0431179	0.0270053	0.0414952	0.0263255	0.0375876	0.0561284	0.0336332	0.0500675	0.0424079	0.0467657	0.0478763	0.0350342	0.0290697	0.0526644	0.0406742	0.0669749	0.0355549	0.0311793
73.5957	0.0220644	0.0232108	0.0232454	0.0241995	0.0248509	0.0245201	0.024927	0.0233214	0.0452514	0.0372874	0.0436641	0.0252294	0.0413291	0.0271089	0.0376009	0.0562182	0.0335069	0.0508581	0.0429372	0.0448579	0.0475365	0.0334849	0.0295235	0.053782	0.0395293	0.0684846	0.0364172	0.0310684
73.662	0.0220196	0.0230742	0.0231521	0.024157	0.0249774	0.0245181	0.0251109	0.0236394	0.0458651	0.0377856	0.0441992	0.023856	0.0414295	0.0282832	0.0378144	0.0561506	0.0333028	0.0516238	0.0433897	0.0429613	0.0474	0.0321333	0.029974	0.0548941	0.0384365	0.0703042	0.0374068	0.0312355
73.7283	0.0222177	0.0230554	0.0230686	0.0242424	0.0251184	0.0244804	0.0252191	0.0237216	0.0469848	0.0384842	0.0447349	0.0228217	0.0417277	0.0298222	0.0382461	0.055983	0.0332792	0.0520766	0.0438907	0.0411636	0.047424	0.0312608	0.0303918	0.0556977	0.0374752	0.0722169	0.0382397	0.0317605
73.7946	0.0223472	0.023061	0.0230296	0.0243042	0.0253046	0.0246063	0.025262	0.0236123	0.0480683	0.0393691	0.0450527	0.02206	0.0420193	0.0316046	0.038869	0.055766	0.0334807	0.0525115	0.0443174	0.0396124	0.0475556	0.0306186	0.0309102	0.0561492	0.0365601	0.0738449	0.0391727	0.0324577
73.8609	0.0225568	0.0230601	0.0231976	0.0244101	0.02558	0.0247135	0.0253915	0.0235341	0.048948	0.0401771	0.0452006	0.0216418	0.0421252	0.0335923	0.0397358	0.05555	0.0337424	0.0532541	0.0445822	0.0383222	0.0475719	0.03002	0.0315649	0.0562423	0.035711	0.0753193	0.0400938	0.0331669
73.9273	0.0226193	0.0231159	0.023501	0.0244778	0.0259455	0.0247531	0.0255281	0.0235893	0.0498465	0.0407013	0.0454526	0.0216354	0.0424444	0.0356318	0.0408042	0.0552072	0.0339542	0.0539265	0.0447989	0.0373205	0.0479253	0.0296533	0.0321218	0.055894	0.0350935	0.076961	0.0408746	0.0339279
73.9936	0.0225623	0.0231649	0.0235516	0.0245183	0.0260466	0.0248734	0.0256782	0.0237739	0.0508646	0.0410357	0.0455987	0.022053	0.0430631	0.0378536	0.0419859	0.0547903	0.0343086	0.0543089	0.0449437	0.0364863	0.0486744	0.0296352	0.0327429	0.0552211	0.0347692	0.0787303	0.0417843	0.0347414
74.0599	0.0227825	0.0232859	0.0235787	0.0247554	0.0261463	0.024996	0.0258481	0.0238681	0.0521387	0.0414617	0.0454736	0.0227026	0.0437272	0.0402821	0.0432668	0.0545893	0.035048	0.0543644	0.0450416	0.035772	0.0493813	0.0300903	0.0335732	0.0541361	0.0346461	0.0805535	0.0426418	0.0355602
74.1262	0.0230337	0.0235303	0.0238124	0.0249931	0.0264399	0.0252462	0.0259742	0.0238246	0.0534801	0.0420999	0.0451197	0.0234472	0.044507	0.0426231	0.0446629	0.0546968	0.0359179	0.0543398	0.0451915	0.0354382	0.050272	0.0308049	0.0344211	0.0527742	0.0346976	0.0823102	0.0433484	0.0364341
74.1925	0.0230358	0.0236854	0.0241083	0.0250699	0.0267065	0.0255302	0.0261995	0.0239414	0.0546173	0.0428372	0.0446026	0.0244044	0.0453195	0.0450005	0.046294	0.0550432	0.0366808	0.0545352	0.0453679	0.0355995	0.0513006	0.0314953	0.0352691	0.0513972	0.0349779	0.0839467	0.0444034	0.0370881
74.2589	0.0230259	0.0237024	0.0244627	0.0251157	0.026933	0.0257492	0.0264823	0.024211	0.0558572	0.043569	0.044101	0.0256879	0.0462582	0.0475121	0.0481026	0.0556011	0.037373	0.0549259	0.0456064	0.036036	0.0525109	0.0323369	0.0362295	0.0499697	0.035481	0.085722	0.0455334	0.0376296
74.3252	0.0229984	0.0237596	0.0245224	0.0251923	0.0269455	0.0261186	0.0267506	0.0246054	0.0573687	0.0442926	0.0438341	0.0271358	0.0474688	0.0500425	0.0499009	0.0563277	0.0380732	0.055284	0.0459944	0.036575	0.0538998	0.0333504	0.0373479	0.0486915	0.0362638	0.0876119	0.0465814	0.0384712
74.3915	0.023102	0.0237721	0.0243034	0.0253453	0.0268834	0.0265352	0.0271547	0.0250205	0.0589102	0.0452028	0.0436335	0.0285421	0.0485951	0.0527709	0.0517126	0.0572981	0.0390326	0.055645	0.0463821	0.0372994	0.0550967	0.0345345	0.0387304	0.0476624	0.037253	0.0894748	0.04789	0.0395773
74.4578	0.0233668	0.0237284	0.0243235	0.0254888	0.0270427	0.0267706	0.0277028	0.0252509	0.0604779	0.0462985	0.0434527	0.0299844	0.0497707	0.0556777	0.0537353	0.0583567	0.0400137	0.0561474	0.0466517	0.0383705	0.0564712	0.0359022	0.0401151	0.0465889	0.0381692	0.0912398	0.0494554	0.0407539
74.5241	0.0235252	0.0237867	0.0244697	0.0254554	0.0272062	0.026809	0.0283743	0.0255258	0.0620222	0.0472615	0.0436519	0.0316193	0.0512394	0.0587548	0.0560715	0.0594462	0.0407272	0.0568259	0.0469388	0.0398177	0.0581748	0.0373269	0.0415159	0.0456006	0.0391926	0.0928488	0.0510286	0.0419304
74.5904	0.023586	0.0237683	0.0246457	0.0254355	0.0273448	0.0268724	0.0291076	0.0259171	0.0635031	0.0481277	0.0441777	0.0334125	0.0525735	0.0620666	0.0585552	0.0607076	0.0414627	0.0575302	0.0473248	0.041445	0.0597932	0.038872	0.0432142	0.0448237	0.0405001	0.0944049	0.0526581	0.0431701
74.6568	0.0237205	0.0237209	0.0247696	0.0255692	0.0274535	0.0270889	0.029768	0.0262178	0.0650862	0.0489343	0.0449053	0.0354252	0.053947	0.0653993	0.0608074	0.0621681	0.0422139	0.0582133	0.047765	0.0431293	0.0614232	0.0405002	0.0451314	0.0442053	0.0417999	0.0959611	0.0540814	0.0447986
74.7231	0.0239949	0.0238847	0.0247687	0.0257058	0.027552	0.027366	0.0305014	0.0264329	0.0666341	0.0495507	0.0458662	0.0374651	0.0555484	0.0687864	0.0628886	0.0637135	0.0429011	0.0589584	0.0482427	0.0448497	0.0632156	0.0421771	0.0470824	0.0437646	0.0431146	0.0974052	0.0555484	0.046811
74.7894	0.0243635	0.0241425	0.0249922	0.0257833	0.0279192	0.0274031	0.0313474	0.0264397	0.0681452	0.0500954	0.0468261	0.0395523	0.0570524	0.0724917	0.0651094	0.0653207	0.0436753	0.0597763	0.0487494	0.0467178	0.0652451	0.0439419	0.0488939	0.0434334	0.0444249	0.0988182	0.0574046	0.0486899
74.8557	0.0246357	0.0244797	0.0253725	0.0258664	0.0282985	0.0273476	0.0321294	0.0264051	0.0697713	0.0505699	0.0478727	0.04195	0.0585755	0.0764488	0.0673857	0.0669415	0.0441858	0.0605998	0.0492813	0.0488378	0.067399	0.0456018	0.050771	0.0432328	0.0455521	0.100186	0.0592512	0.0504463
74.922	0.0248505	0.0248467	0.0257287	0.0260659	0.0284803	0.0275938	0.0328654	0.0266464	0.0713629	0.0509409	0.049135	0.0445128	0.0600523	0.0805936	0.0696594	0.0685513	0.0444045	0.0614608	0.0499785	0.0510839	0.0694565	0.0472162	0.0529453	0.0434366	0.046656	0.101489	0.0608883	0.0524373
74.9884	0.0251484	0.0249904	0.0261519	0.0264297	0.0285704	0.0280989	0.0336555	0.0269364	0.0729378	0.051329	0.050275	0.0472438	0.0612787	0.0849329	0.0717828	0.0700748	0.0446817	0.0624866	0.0507896	0.0532689	0.071653	0.0487601	0.0550386	0.0440096	0.047633	0.102673	0.0626728	0.0546781
75.0547	0.0254726	0.0251089	0.0263629	0.0267425	0.0286049	0.0285089	0.0345737	0.0271281	0.0744883	0.0515939	0.0513273	0.0502511	0.0625013	0.0895317	0.0735998	0.071377	0.0448697	0.0636916	0.0514602	0.0552533	0.0741299	0.0501471	0.0568896	0.0447617	0.0482861	0.103594	0.0646222	0.0570229
75.121	0.0258155	0.0253266	0.0264978	0.0268855	0.0287252	0.028718	0.0356472	0.0272793	0.0758233	0.0517829	0.0524255	0.0534029	0.0636025	0.0945037	0.0755387	0.0722265	0.045035	0.0649727	0.0520139	0.0570884	0.0768825	0.0515673	0.0586811	0.045698	0.0489721	0.104323	0.0666373	0.0594354
75.1873	0.0260414	0.0253489	0.0266847	0.0270208	0.028793	0.0288207	0.0367633	0.0274725	0.0769559	0.0520632	0.0535966	0.0567572	0.0643362	0.0997017	0.0775294	0.0726513	0.045192	0.0661962	0.0524912	0.0589735	0.0797444	0.0529832	0.0603123	0.0467125	0.0498052	0.10484	0.0685933	0.0618404
75.2536	0.0260946	0.0252473	0.0267537	0.0272033	0.0287112	0.0290345	0.037821	0.0278298	0.0778472	0.052201	0.0549258	0.0603612	0.064909	0.104785	0.0792987	0.0728767	0.0451294	0.0674193	0.0527389	0.0607904	0.082542	0.0543361	0.0620675	0.0477442	0.050616	0.104893	0.0702195	0.0643858
75.32	0.0261929	0.0251808	0.0269154	0.0273347	0.0287625	0.0292889	0.0388514	0.0281235	0.0784994	0.0521509	0.0562928	0.0640786	0.0653359	0.109639	0.0811892	0.0728427	0.0451683	0.0687053	0.0527977	0.0623302	0.0855091	0.0557042	0.0638776	0.0488434	0.0515791	0.104471	0.0717869	0.0669478
75.3863	0.0262322	0.0251583	0.0269793	0.027351	0.0289209	0.0293609	0.0398566	0.0282159	0.0790696	0.0520571	0.0576465	0.0679375	0.0656216	0.114292	0.082983	0.0725753	0.0454617	0.0700283	0.0527747	0.0636807	0.0886785	0.0569946	0.0653617	0.0498743	0.0526975	0.103761	0.073378	0.0692904
75.4526	0.0261939	0.025288	0.0267817	0.0272267	0.0290817	0.0294091	0.0407059	0.028258	0.079605	0.0519116	0.0591338	0.0717926	0.0658519	0.118572	0.0845349	0.072038	0.045792	0.0713954	0.0526238	0.0649903	0.0918048	0.0583546	0.0668774	0.0508205	0.0538898	0.102749	0.0748217	0.0716707
75.5189	0.0262929	0.0255242	0.0267721	0.0271011	0.0292935	0.0295866	0.0412642	0.02831	0.0801401	0.0517011	0.0606927	0.0755715	0.0659477	0.122274	0.0863048	0.0712261	0.0462083	0.0728775	0.0523743	0.0663373	0.0948068	0.059943	0.0685214	0.0517514	0.0552953	0.101346	0.0760795	0.0741772
75.5852	0.0264118	0.0257735	0.0269995	0.0271605	0.0294978	0.0298499	0.0416322	0.028497	0.0807945	0.0513622	0.0623007	0.079269	0.0659595	0.125268	0.0881207	0.0704792	0.0467278	0.0746215	0.0520854	0.0676689	0.0975704	0.0616776	0.0700968	0.0527062	0.0567116	0.0995478	0.0772848	0.076578
75.6516	0.0266202	0.0261011	0.0273104	0.0273303	0.0297534	0.0301374	0.0418777	0.0287727	0.0816744	0.0510001	0.0639036	0.0829149	0.0660357	0.127537	0.0898831	0.0697871	0.0474686	0.0765706	0.0518124	0.0689463	0.100024	0.0635855	0.0718277	0.0538299	0.0578475	0.0975453	0.0785331	0.0788849
75.7179	0.0269166	0.0265128	0.0276088	0.0274352	0.0300493	0.0303832	0.0419769	0.0290203	0.0828223	0.0508177	0.065339	0.086505	0.0661839	0.129221	0.0918229	0.0689552	0.048568	0.0786318	0.051654	0.0702868	0.102299	0.0656485	0.0736143	0.0550974	0.0587939	0.0956892	0.0800298	0.0812178
75.7842	0.0270949	0.0268371	0.027721	0.0275325	0.030302	0.0306385	0.042035	0.0292853	0.084109	0.0507513	0.0666774	0.0899407	0.0663918	0.130216	0.093533	0.0681245	0.0497803	0.0809155	0.0516965	0.0717746	0.104371	0.0677174	0.0752884	0.0564305	0.0594911	0.0940666	0.0817218	0.0838258
75.8505	0.0273454	0.0269247	0.0278016	0.0277038	0.0305303	0.0309579	0.0420925	0.0295134	0.0853733	0.0506636	0.0680639	0.0932861	0.0667199	0.130266	0.0950364	0.0675018	0.0510421	0.0833378	0.0517203	0.0733315	0.106102	0.0697389	0.0770181	0.0579544	0.0599591	0.0925233	0.0837039	0.0867651
75.9168	0.0276198	0.0269859	0.0279652	0.0279901	0.0307425	0.0311778	0.0422351	0.029675	0.0866166	0.0505821	0.0694142	0.0966665	0.0671442	0.129588	0.0967402	0.0673158	0.052504	0.0857301	0.0517254	0.0749897	0.107604	0.0717535	0.0788314	0.0597894	0.0603098	0.0912957	0.0860714	0.0897191
75.9832	0.0277519	0.0271691	0.0282066	0.028422	0.0309476	0.0312427	0.0425671	0.0299754	0.0879254	0.0506907	0.070611	0.099954	0.0677582	0.128351	0.0984112	0.0675284	0.0541772	0.0880605	0.052059	0.0769862	0.108959	0.0735972	0.080758	0.0617981	0.0604462	0.0907739	0.0888208	0.0926769
76.0495	0.0279065	0.0273669	0.0283571	0.0287773	0.0311316	0.0313332	0.0429734	0.0302473	0.0893071	0.0509478	0.0715597	0.103088	0.0685734	0.126508	0.0999793	0.0679846	0.0559111	0.0900416	0.052624	0.079323	0.110057	0.0751558	0.0827383	0.063811	0.0604104	0.0910969	0.0920367	0.0958072
76.1158	0.0279794	0.0276232	0.0284484	0.0289494	0.031366	0.0314837	0.0434706	0.0303973	0.0905625	0.0511193	0.0722885	0.106202	0.0694838	0.124204	0.101687	0.0688058	0.0575651	0.0916948	0.0532983	0.0818671	0.111039	0.0763587	0.0847071	0.0658801	0.0604571	0.092114	0.0957146	0.0991949
76.1821	0.0280645	0.0277981	0.0286692	0.029136	0.0316362	0.0316586	0.0441825	0.0304909	0.0915785	0.0512275	0.0730375	0.109408	0.0705082	0.121577	0.103366	0.0701839	0.0591295	0.0931522	0.0542189	0.0846622	0.111995	0.0770637	0.0864818	0.0680151	0.0606733	0.0935036	0.099644	0.102794
76.2484	0.0282896	0.027781	0.0289227	0.0293722	0.0317638	0.0319076	0.0449074	0.0306567	0.0924871	0.0512929	0.073754	0.112818	0.0716512	0.118789	0.105049	0.071956	0.0606869	0.0941601	0.0553242	0.0876383	0.112871	0.0776108	0.088003	0.069989	0.0610684	0.095281	0.103789	0.106272
76.3148	0.0285083	0.0279206	0.0291865	0.0295598	0.0318126	0.0321338	0.0456433	0.0310879	0.0932899	0.0512709	0.0741762	0.116341	0.0728108	0.11603	0.106974	0.0737768	0.0622335	0.0946865	0.0566684	0.0907583	0.113711	0.0780701	0.0895368	0.0718152	0.0617115	0.0975825	0.108088	0.109546
76.3811	0.0287581	0.0282803	0.029573	0.0295866	0.0319207	0.0323319	0.0464127	0.0316824	0.0939522	0.0511016	0.0743787	0.119883	0.0739421	0.113264	0.108941	0.0755455	0.0635814	0.0947786	0.0582743	0.0940515	0.114363	0.0779502	0.0909065	0.0733842	0.062649	0.100163	0.112462	0.11279
76.4474	0.0290004	0.0285048	0.029855	0.0294739	0.0321256	0.0325912	0.0470452	0.0320154	0.0944671	0.0506992	0.0746616	0.123782	0.0749373	0.110534	0.110794	0.0774557	0.0646693	0.0943062	0.0598516	0.0973245	0.114729	0.077538	0.0918911	0.0748189	0.0639078	0.10284	0.116823	0.115845
76.5137	0.0291709	0.0285657	0.0300874	0.0294298	0.032365	0.0328458	0.0475124	0.0322531	0.0947664	0.0503184	0.0751507	0.128255	0.0757338	0.108098	0.112608	0.0796043	0.0656562	0.093398	0.0614428	0.100527	0.115101	0.0771606	0.0926499	0.0762216	0.0654822	0.10548	0.121015	0.118511
76.58	0.0294221	0.0285659	0.0302375	0.0295604	0.032492	0.0330666	0.0478428	0.0326096	0.0949886	0.0500649	0.075781	0.133175	0.0762954	0.105923	0.114334	0.0818468	0.0664909	0.0922075	0.0630994	0.103763	0.115524	0.0766933	0.0930673	0.0773387	0.0672815	0.107902	0.124904	0.120713
76.6463	0.0297415	0.0285769	0.0302555	0.0298296	0.0325543	0.0332737	0.048034	0.0330327	0.0952311	0.0499754	0.0764963	0.138463	0.0765756	0.103904	0.116057	0.0839189	0.0671504	0.0906474	0.0647687	0.106932	0.115784	0.0763456	0.0933128	0.0782225	0.0691666	0.110251	0.128357	0.122186
76.7127	0.0301229	0.0289446	0.0304629	0.0300691	0.0326944	0.033406	0.0481513	0.0334264	0.0954574	0.0500494	0.077455	0.144052	0.0765349	0.1021	0.11789	0.0860677	0.0676856	0.0888136	0.0665079	0.11011	0.115913	0.0759836	0.0935876	0.0790672	0.0710644	0.112447	0.131389	0.122969
76.779	0.030448	0.0295819	0.0308179	0.0303279	0.032971	0.0335116	0.0479623	0.033613	0.0958605	0.0502864	0.0788705	0.150049	0.0761782	0.100759	0.119609	0.0886427	0.0680877	0.0868613	0.0683422	0.113473	0.116033	0.0756224	0.0935311	0.0797228	0.0728028	0.114312	0.133943	0.123066
76.8453	0.0306819	0.029848	0.031145	0.0307893	0.0333057	0.0336873	0.047319	0.0337	0.0962635	0.0509267	0.0807028	0.15664	0.0757198	0.0999561	0.121167	0.0915249	0.0684354	0.0847935	0.0704004	0.116872	0.116205	0.0758519	0.0931997	0.0800807	0.0742075	0.115974	0.135817	0.122255
76.9116	0.0311026	0.029941	0.0314726	0.0312938	0.0334916	0.0339062	0.0465001	0.0340407	0.0965324	0.0519666	0.0826607	0.16354	0.0752617	0.0995405	0.122722	0.0944653	0.0687123	0.0826509	0.0727012	0.120183	0.11663	0.0764184	0.0928207	0.0799453	0.075196	0.117356	0.137125	0.120666
76.9779	0.0316548	0.0302799	0.0318552	0.0317284	0.0336376	0.0341108	0.0456246	0.0346335	0.0968807	0.0531087	0.0846774	0.170565	0.0747359	0.0994567	0.124185	0.0974196	0.0689815	0.0805735	0.0751634	0.123541	0.117275	0.0769649	0.0923923	0.0792543	0.0757071	0.118342	0.137941	0.118579
77.0443	0.0321654	0.0307182	0.0324166	0.0321016	0.0339243	0.0344081	0.0445361	0.0352442	0.097251	0.0544653	0.0868703	0.17766	0.0742663	0.0998076	0.125406	0.100559	0.0693071	0.0784446	0.0778239	0.126917	0.117898	0.0777907	0.092068	0.0782439	0.0756731	0.119089	0.138233	0.115858
77.1106	0.0325453	0.0312816	0.033052	0.0323353	0.0342801	0.0348439	0.0431187	0.0358262	0.0975954	0.0559309	0.0891873	0.184541	0.0739961	0.100669	0.12623	0.104115	0.0694982	0.0763152	0.0805966	0.130223	0.118732	0.0789584	0.0917937	0.0769996	0.0751766	0.119503	0.138326	0.112728
77.1769	0.0327239	0.0317296	0.0335099	0.0326883	0.0346832	0.0353317	0.0415337	0.036431	0.097946	0.0575541	0.0914679	0.191202	0.074181	0.102001	0.126575	0.10788	0.0696706	0.074454	0.0834948	0.133372	0.119908	0.0804066	0.0915086	0.0755554	0.0742992	0.119527	0.138225	0.109416
77.2432	0.0330471	0.0318206	0.033924	0.0331936	0.0350879	0.0358698	0.0401665	0.0371547	0.0981022	0.0596104	0.0935853	0.197418	0.0748557	0.103556	0.126485	0.111554	0.0698897	0.0727111	0.0865122	0.13613	0.12114	0.0820617	0.0915865	0.0739168	0.0730043	0.119236	0.137843	0.106084
77.3095	0.0335929	0.0322065	0.0343701	0.0336851	0.0355605	0.0364284	0.0391577	0.037921	0.0983155	0.0618723	0.095596	0.202675	0.0756651	0.105178	0.12589	0.115307	0.0699406	0.0711303	0.0892723	0.138456	0.122528	0.0836336	0.092123	0.0723218	0.071423	0.118625	0.137485	0.1031
77.3759	0.0339745	0.032979	0.0349205	0.0341768	0.0361811	0.0370378	0.0383686	0.0386974	0.098775	0.0642588	0.0977075	0.206744	0.0765752	0.107002	0.124765	0.119318	0.0698811	0.0698582	0.0917697	0.140473	0.124031	0.0852429	0.0929472	0.0710249	0.0696587	0.117577	0.13717	0.100378
77.4422	0.0342783	0.0336086	0.0355919	0.0347594	0.0368381	0.0377431	0.0377209	0.0394125	0.0992308	0.0669203	0.0998705	0.209303	0.0778554	0.109031	0.123254	0.123516	0.0697107	0.0689132	0.0941338	0.141999	0.125408	0.0870598	0.0939769	0.0701635	0.0677119	0.116083	0.136756	0.0976583
77.5085	0.0346716	0.0341376	0.0362469	0.0354397	0.0375043	0.0383273	0.0373885	0.0401387	0.0997412	0.0697321	0.102023	0.210137	0.0795094	0.111088	0.121488	0.12782	0.0695271	0.0684726	0.0963121	0.142836	0.126807	0.0889056	0.0952305	0.069672	0.0657116	0.114378	0.136399	0.0951684
77.5748	0.0352805	0.0345724	0.0369405	0.0362046	0.0382182	0.0387933	0.0374493	0.0410046	0.100456	0.0725746	0.104192	0.20936	0.081278	0.113015	0.119563	0.131981	0.0694698	0.0683862	0.0982916	0.142931	0.12793	0.0906058	0.096795	0.0693717	0.0637626	0.112554	0.136045	0.0931153
77.6411	0.0362706	0.0351468	0.037842	0.037053	0.0390166	0.0393557	0.0378149	0.0420639	0.101353	0.0754311	0.10632	0.206859	0.0828153	0.114841	0.117613	0.136071	0.0692321	0.0683485	0.099747	0.142348	0.128587	0.0922249	0.0986174	0.0693923	0.0619294	0.110627	0.135631	0.091465
77.7075	0.0373046	0.0361036	0.0389561	0.0379457	0.0399294	0.0400583	0.03842	0.0433011	0.102503	0.078005	0.108526	0.202671	0.0842394	0.116598	0.115902	0.14035	0.0688164	0.0685649	0.10053	0.141246	0.129062	0.0938818	0.100515	0.0699217	0.0603131	0.108755	0.13542	0.0900826
77.7738	0.0382253	0.0370443	0.0402207	0.0389374	0.0408775	0.0408898	0.0392769	0.0448037	0.103927	0.080257	0.110794	0.197126	0.0858769	0.118363	0.114682	0.144607	0.0687059	0.0690093	0.100899	0.139708	0.129099	0.0956325	0.102443	0.070769	0.0589091	0.107039	0.135275	0.0887414
77.8401	0.0393527	0.0379825	0.0414976	0.040111	0.0419061	0.0416977	0.0404047	0.0464447	0.105512	0.0821939	0.113027	0.190569	0.0876245	0.120119	0.113948	0.148745	0.0688467	0.0695713	0.100876	0.137766	0.128582	0.0975357	0.104506	0.0719087	0.057803	0.105716	0.13505	0.087557
77.9064	0.0406583	0.0391541	0.0427518	0.0413543	0.0430746	0.0425739	0.0418182	0.0482539	0.107351	0.083643	0.115229	0.183408	0.0892672	0.121794	0.113652	0.152809	0.0688416	0.0701949	0.100378	0.135494	0.127654	0.0996434	0.106834	0.0732811	0.0572358	0.104996	0.134933	0.0866967
77.9727	0.0419819	0.0404922	0.0441293	0.0427878	0.0443624	0.0438229	0.0434823	0.050333	0.109378	0.0846785	0.117256	0.175937	0.0907897	0.123376	0.113772	0.156675	0.068671	0.0705841	0.0992484	0.133269	0.126275	0.101969	0.109284	0.0747981	0.0572407	0.104652	0.134855	0.0862253
78.0391	0.0433214	0.0420843	0.0457302	0.0444732	0.0458209	0.0453805	0.0455431	0.0526626	0.111289	0.0855344	0.119051	0.16838	0.0923517	0.124817	0.114373	0.160549	0.0685127	0.0708575	0.0974321	0.131361	0.12477	0.104617	0.111711	0.0765773	0.0575805	0.104701	0.134612	0.0860457
78.1054	0.0446158	0.0436879	0.0474663	0.0461638	0.0474176	0.0471071	0.0479373	0.0552065	0.113046	0.0861679	0.120733	0.16097	0.0940421	0.12609	0.115492	0.164338	0.068454	0.071204	0.0952383	0.129733	0.12313	0.107605	0.114254	0.0783908	0.058282	0.105284	0.134128	0.0860527
78.1717	0.046023	0.0452911	0.0491808	0.0479731	0.0491441	0.0488831	0.0504134	0.057884	0.114671	0.0865635	0.122166	0.153875	0.0955846	0.127329	0.116836	0.167714	0.0685724	0.0714602	0.0928842	0.12837	0.121149	0.110837	0.116807	0.0800163	0.0594794	0.106203	0.133207	0.0862197
78.238	0.047727	0.0471404	0.0509904	0.0499354	0.051048	0.0508297	0.0529585	0.0606727	0.115881	0.0868046	0.123207	0.147235	0.0968376	0.128453	0.118171	0.170666	0.0686198	0.0715753	0.0904923	0.127219	0.11907	0.11426	0.11921	0.081663	0.0610832	0.107294	0.131772	0.0866259
78.3043	0.0495679	0.0489846	0.0531048	0.0521063	0.0531036	0.0531942	0.0555857	0.0636875	0.1166	0.0870609	0.123783	0.141032	0.0980932	0.129297	0.119449	0.173047	0.0685832	0.071707	0.0880688	0.126242	0.116968	0.117675	0.121389	0.0832938	0.0629361	0.108511	0.129888	0.0872769
78.3707	0.0515269	0.0508902	0.0554999	0.0545531	0.0553703	0.0556907	0.0583405	0.0669717	0.116781	0.0874908	0.123925	0.135279	0.0993088	0.12984	0.120515	0.174799	0.0689342	0.0718312	0.0856394	0.12542	0.114874	0.120931	0.12314	0.0848349	0.064756	0.109754	0.127428	0.0881308
78.437	0.053792	0.0531144	0.0581735	0.0571025	0.0578768	0.0581475	0.0612554	0.0705216	0.116432	0.0880877	0.123859	0.130094	0.1003	0.130165	0.121353	0.175957	0.0696866	0.0721108	0.083551	0.12449	0.112824	0.124021	0.124546	0.086385	0.066506	0.110979	0.124387	0.0890635
78.5033	0.0563485	0.0555654	0.0610636	0.0599317	0.0605881	0.060751	0.0641815	0.074216	0.115727	0.0887602	0.123545	0.125452	0.10122	0.130517	0.12189	0.176256	0.0707331	0.072657	0.082008	0.123459	0.110589	0.126862	0.125671	0.0879196	0.0685903	0.112149	0.121013	0.0899696
78.5696	0.0591636	0.0582138	0.0641201	0.0632189	0.0636106	0.0634835	0.0670879	0.0780039	0.114703	0.0895132	0.12286	0.121246	0.102158	0.130926	0.121776	0.175676	0.0722148	0.0733491	0.0809768	0.122212	0.108231	0.129389	0.126229	0.0895169	0.0708717	0.113213	0.117478	0.0908522
78.6359	0.0621624	0.0610387	0.0675409	0.0666923	0.0668258	0.0664649	0.0701474	0.0821791	0.113345	0.0905405	0.121976	0.117442	0.103266	0.131158	0.121035	0.17441	0.073942	0.0742966	0.0804925	0.120612	0.106082	0.131601	0.126234	0.0913259	0.0731339	0.114219	0.113839	0.0918143
78.7022	0.0652633	0.0640576	0.0712813	0.0703982	0.0701374	0.0695966	0.0733796	0.0868098	0.111845	0.0918736	0.120977	0.114011	0.104573	0.131244	0.119757	0.172481	0.0759159	0.0756479	0.080444	0.118874	0.104161	0.133507	0.125866	0.0931162	0.0755701	0.115199	0.110446	0.0929212
78.7686	0.0686212	0.0674188	0.0751744	0.0743348	0.0737056	0.0727824	0.0768209	0.0916893	0.110365	0.0933662	0.119938	0.110994	0.105795	0.131439	0.118007	0.169988	0.0782895	0.0771911	0.0808524	0.116983	0.102363	0.135191	0.125258	0.0947233	0.078372	0.116143	0.107512	0.0942332
78.8349	0.0722799	0.0711275	0.0792919	0.0785665	0.0775507	0.0763601	0.0804195	0.0967844	0.10895	0.0949788	0.118907	0.108368	0.107144	0.131757	0.116004	0.166922	0.0809166	0.0789601	0.0818278	0.114962	0.100671	0.13664	0.124479	0.0962673	0.0817381	0.117109	0.105155	0.0957816
78.9012	0.0761648	0.0749788	0.0836093	0.0831234	0.08169	0.0803198	0.0840728	0.102203	0.107664	0.0966552	0.11763	0.105939	0.108923	0.132106	0.113794	0.163263	0.0837919	0.0810947	0.0831538	0.11289	0.0991982	0.137794	0.12339	0.0977122	0.0855796	0.118206	0.103613	0.0974742
78.9675	0.080232	0.0789494	0.0882069	0.0877759	0.0861091	0.0844077	0.0878325	0.108154	0.10657	0.0984553	0.116131	0.103603	0.110885	0.132351	0.111431	0.159197	0.0868592	0.0834862	0.0847621	0.110662	0.0982078	0.138629	0.122173	0.0990063	0.0895278	0.119469	0.102884	0.0992798
79.0338	0.0844635	0.0833601	0.093198	0.0926237	0.0906244	0.0887771	0.0919353	0.114738	0.105619	0.100456	0.114576	0.101471	0.113002	0.132407	0.109171	0.154796	0.0901033	0.0861354	0.0867361	0.108474	0.097656	0.13902	0.121094	0.100218	0.0936602	0.120887	0.103077	0.101354
79.1002	0.0890847	0.0881579	0.0984634	0.0979609	0.0954467	0.0936507	0.0963357	0.121773	0.104781	0.102621	0.112784	0.0995554	0.115365	0.13231	0.107087	0.149982	0.0937144	0.0889879	0.0890136	0.106483	0.0971994	0.138892	0.120286	0.101267	0.0981622	0.122412	0.104429	0.103754
79.1665	0.0942246	0.0931646	0.104081	0.10375	0.100862	0.0989503	0.100852	0.129234	0.104067	0.10492	0.110963	0.0977094	0.117963	0.132003	0.10532	0.144919	0.0977427	0.0920171	0.091588	0.104639	0.0967833	0.138157	0.119688	0.102275	0.102853	0.123912	0.106811	0.106349
79.2328	0.0997151	0.0985096	0.110224	0.110012	0.106764	0.104658	0.10546	0.137529	0.103424	0.107393	0.10919	0.0958495	0.120924	0.131296	0.103918	0.139678	0.102163	0.0954305	0.0944647	0.10303	0.0966311	0.136727	0.119172	0.103526	0.107571	0.125255	0.110136	0.109003
79.2991	0.105571	0.104207	0.116927	0.116746	0.113192	0.110758	0.11046	0.146873	0.10294	0.110177	0.107276	0.0939195	0.124	0.130164	0.102663	0.13428	0.106942	0.0992774	0.0976641	0.101732	0.0968064	0.134761	0.118996	0.104976	0.11225	0.126274	0.11449	0.111684
79.3654	0.11187	0.1104	0.124358	0.1242	0.120151	0.117338	0.116038	0.157155	0.102646	0.113323	0.105534	0.0920131	0.126979	0.128674	0.101467	0.128833	0.112067	0.10344	0.101376	0.100749	0.09714	0.132408	0.119477	0.106623	0.117047	0.126844	0.119668	0.114521
79.4318	0.118678	0.117226	0.132573	0.132616	0.12777	0.124635	0.122131	0.168371	0.102516	0.116813	0.104194	0.0901979	0.130049	0.126827	0.100295	0.123316	0.117671	0.108026	0.10558	0.10003	0.0974581	0.12971	0.120466	0.108643	0.122118	0.126851	0.125598	0.117543
79.4981	0.126181	0.124479	0.141596	0.141752	0.136356	0.132655	0.12861	0.180682	0.102621	0.120729	0.103274	0.0883553	0.133133	0.124621	0.0990601	0.117805	0.123676	0.113253	0.110315	0.0996455	0.097873	0.126869	0.12192	0.111111	0.127434	0.126075	0.132139	0.120593
79.5644	0.134327	0.132339	0.151534	0.151649	0.145896	0.141308	0.135622	0.194058	0.102973	0.125084	0.102898	0.0864497	0.136073	0.122138	0.0976977	0.112475	0.12999	0.119234	0.115536	0.0995713	0.0985823	0.124146	0.123726	0.114188	0.133052	0.124495	0.138932	0.1236
79.6307	0.143036	0.141159	0.162433	0.162582	0.156242	0.15087	0.143612	0.20852	0.103615	0.130016	0.102947	0.0845545	0.138874	0.119557	0.0961012	0.107262	0.136642	0.126061	0.121331	0.0995971	0.0995922	0.121786	0.125986	0.117957	0.139146	0.122281	0.14583	0.126525
79.697	0.152559	0.150938	0.174351	0.174608	0.167511	0.161452	0.152665	0.223902	0.104637	0.135692	0.103478	0.0827244	0.141563	0.117093	0.0940887	0.102205	0.143723	0.133789	0.128069	0.0996579	0.100725	0.119954	0.128848	0.122413	0.145812	0.119516	0.152621	0.129404
79.7634	0.163006	0.161716	0.187341	0.187672	0.179712	0.173091	0.162528	0.239852	0.105959	0.142072	0.104843	0.0809804	0.144511	0.11492	0.091791	0.0974835	0.151452	0.142416	0.13576	0.0997697	0.101915	0.118673	0.132077	0.127822	0.153185	0.116294	0.158915	0.132288
79.8297	0.174419	0.173445	0.201239	0.201509	0.192803	0.185864	0.173276	0.256174	0.107537	0.149281	0.107	0.0792185	0.147967	0.113122	0.0893237	0.0932286	0.15991	0.151974	0.144341	0.0999866	0.103244	0.118045	0.135561	0.134503	0.161265	0.112707	0.164505	0.135229
79.896	0.186984	0.18614	0.215857	0.215946	0.206799	0.199699	0.185088	0.272402	0.109351	0.157466	0.109893	0.0773523	0.15184	0.111781	0.0865822	0.0895552	0.169062	0.162552	0.153948	0.100382	0.104691	0.118286	0.139321	0.1424	0.170165	0.108862	0.169071	0.138373
79.9623	0.200528	0.19994	0.23115	0.231193	0.221544	0.214446	0.197986	0.287995	0.111488	0.166598	0.113589	0.0754142	0.156337	0.111032	0.0837737	0.0864793	0.179084	0.174168	0.164533	0.100851	0.106137	0.11949	0.143553	0.151433	0.180028	0.105051	0.172271	0.141935
80.0286	0.214866	0.214659	0.246921	0.246926	0.236813	0.22987	0.211898	0.302694	0.114155	0.176707	0.118117	0.0734304	0.161714	0.110886	0.0810709	0.0839867	0.190111	0.186615	0.176268	0.101432	0.10742	0.121572	0.1485	0.161661	0.190691	0.101422	0.173918	0.145989
80.095	0.23007	0.229927	0.262763	0.262564	0.252364	0.245811	0.22641	0.315928	0.117303	0.187678	0.123491	0.0713995	0.168004	0.11115	0.0782628	0.0821705	0.202068	0.199632	0.189025	0.102306	0.10841	0.124522	0.154085	0.172996	0.201983	0.0979514	0.17371	0.150695
80.1613	0.24576	0.245464	0.278217	0.277722	0.267794	0.261869	0.241222	0.327063	0.120784	0.199298	0.129646	0.0692616	0.175141	0.111551	0.0757142	0.0810834	0.214595	0.212979	0.202157	0.103529	0.109035	0.128475	0.160258	0.185216	0.213742	0.094734	0.171505	0.156144
80.2276	0.261505	0.260965	0.292779	0.29199	0.28265	0.277429	0.256194	0.335688	0.124648	0.2114	0.136475	0.0670065	0.182688	0.111776	0.073589	0.0806194	0.227352	0.226341	0.215273	0.105067	0.109085	0.133478	0.167051	0.197856	0.225602	0.0918684	0.16736	0.162242
80.2939	0.27693	0.276133	0.30603	0.30497	0.296633	0.292056	0.270827	0.341475	0.128785	0.223553	0.143876	0.0647569	0.190193	0.111538	0.0717567	0.0806265	0.240104	0.239335	0.227999	0.106933	0.108384	0.13944	0.174234	0.210296	0.237221	0.0892897	0.161344	0.168799
80.3602	0.291415	0.290507	0.317648	0.316214	0.309118	0.305343	0.28455	0.344423	0.13312	0.235161	0.151547	0.0625914	0.197381	0.1106	0.0704966	0.0809778	0.252419	0.251285	0.239807	0.109117	0.106825	0.14621	0.181565	0.2222	0.248049	0.0869139	0.153696	0.175586
80.4266	0.304642	0.303619	0.327039	0.325135	0.319444	0.316922	0.296874	0.344319	0.137405	0.245695	0.159158	0.0605229	0.203727	0.108726	0.0695673	0.0815241	0.26366	0.261338	0.250017	0.111477	0.104273	0.153561	0.188472	0.233053	0.257352	0.0846081	0.144781	0.182048
80.4929	0.316269	0.315088	0.333809	0.331513	0.327354	0.326344	0.307286	0.340939	0.141093	0.254548	0.166506	0.0585255	0.2086	0.105771	0.0688025	0.0821045	0.273179	0.269033	0.257879	0.113853	0.100665	0.161272	0.194374	0.242044	0.264619	0.0821759	0.135011	0.187639
80.5592	0.325654	0.324471	0.337818	0.33519	0.332671	0.332992	0.315467	0.334521	0.143924	0.261098	0.173283	0.0565829	0.211468	0.101733	0.0684982	0.0825134	0.280427	0.27399	0.262902	0.116032	0.0960394	0.169122	0.198761	0.248794	0.269412	0.079506	0.124832	0.191858
80.6255	0.332578	0.331474	0.338948	0.335944	0.335216	0.336779	0.321028	0.32533	0.145607	0.264816	0.179027	0.0547114	0.211859	0.0967579	0.068271	0.0824649	0.2851	0.275619	0.264815	0.117726	0.0905187	0.176631	0.201143	0.252851	0.271265	0.0764538	0.114609	0.194127
80.6918	0.33691	0.335871	0.337174	0.333797	0.334937	0.337801	0.323465	0.313619	0.145654	0.265226	0.183212	0.0528905	0.209547	0.0910306	0.0678732	0.081772	0.286699	0.273533	0.263378	0.118688	0.0843833	0.183187	0.201121	0.25376	0.269879	0.0728755	0.104577	0.194149
80.7581	0.338414	0.337482	0.332475	0.328868	0.33172	0.335917	0.322562	0.299664	0.143887	0.262175	0.185492	0.0510593	0.204448	0.0847588	0.0672546	0.080295	0.284734	0.267614	0.258408	0.118575	0.0778444	0.188282	0.198332	0.251334	0.26501	0.068789	0.0949164	0.191496
80.8245	0.337047	0.336223	0.324933	0.321304	0.325648	0.331103	0.318321	0.283748	0.14007	0.255662	0.185664	0.0491647	0.196529	0.0782033	0.0661287	0.0779108	0.279224	0.257999	0.249932	0.117026	0.0711042	0.191402	0.192582	0.245387	0.256677	0.0641893	0.085745	0.185818
80.8908	0.332716	0.331937	0.314857	0.311283	0.317111	0.323432	0.310853	0.266362	0.133992	0.245743	0.18352	0.0471285	0.18595	0.0715333	0.0647069	0.0746174	0.270331	0.245129	0.238352	0.113936	0.0644977	0.192142	0.184039	0.236077	0.245274	0.0591411	0.0770504	0.177317
80.9571	0.325543	0.324685	0.302494	0.298954	0.306281	0.313178	0.300299	0.247979	0.125899	0.232803	0.178917	0.044931	0.173084	0.0649292	0.0630596	0.0703851	0.258282	0.229462	0.224147	0.109273	0.0583066	0.190222	0.172993	0.223791	0.231195	0.0539002	0.0687727	0.166349
81.0234	0.315776	0.314826	0.2881	0.284583	0.293249	0.300732	0.286819	0.228897	0.116023	0.217396	0.171874	0.0425618	0.158492	0.058583	0.0609751	0.0653143	0.243475	0.211398	0.207823	0.103128	0.0527114	0.185367	0.159957	0.208734	0.214881	0.0486796	0.0608336	0.153331
81.0897	0.303542	0.302617	0.271969	0.268553	0.278351	0.286329	0.270904	0.209442	0.104749	0.200091	0.162726	0.0400052	0.142835	0.0525104	0.0586608	0.0597102	0.226385	0.191704	0.189965	0.095729	0.047822	0.177659	0.145457	0.191483	0.196977	0.0435671	0.0532058	0.13884
81.1561	0.289143	0.288317	0.254526	0.251273	0.261921	0.270251	0.253204	0.190045	0.0926847	0.181549	0.151885	0.0372807	0.126738	0.0467708	0.0563059	0.0537763	0.207736	0.171296	0.171232	0.0872787	0.043611	0.167408	0.130016	0.172902	0.17812	0.0386466	0.045981	0.123364
81.2224	0.272975	0.272192	0.236194	0.233101	0.244328	0.252919	0.23427	0.171086	0.0803341	0.16238	0.139693	0.0343983	0.110757	0.0414335	0.0540431	0.0476526	0.188304	0.150911	0.152336	0.0781825	0.0400417	0.154936	0.114436	0.153729	0.159045	0.0341453	0.0392539	0.10771
81.2887	0.255395	0.254623	0.217235	0.214354	0.226094	0.234693	0.214629	0.152829	0.0681832	0.143292	0.126733	0.0313986	0.0954369	0.036454	0.0521227	0.0416172	0.168614	0.131202	0.133922	0.0689363	0.0371106	0.140831	0.0994364	0.134658	0.140362	0.0302708	0.0330617	0.0925914
81.355	0.236891	0.236232	0.198096	0.195436	0.207488	0.215936	0.194766	0.135505	0.0568415	0.124975	0.113637	0.0283439	0.081245	0.0318731	0.0504736	0.0359518	0.149206	0.112653	0.116429	0.0599195	0.0346641	0.125766	0.0854326	0.11627	0.122503	0.0269992	0.0274577	0.0784454
81.4213	0.217817	0.217441	0.179176	0.176736	0.188792	0.19707	0.175181	0.119312	0.0466791	0.107806	0.100833	0.0253074	0.0685169	0.0276855	0.0490508	0.0308958	0.13062	0.0956517	0.100199	0.0514828	0.0326112	0.110452	0.0727258	0.09914	0.105912	0.0242111	0.0225029	0.0656101
81.4877	0.198541	0.198451	0.160748	0.158606	0.170471	0.17845	0.156323	0.104375	0.037875	0.092068	0.0887478	0.0224099	0.0574127	0.0238495	0.0479756	0.0264941	0.11328	0.0805255	0.0854844	0.0438684	0.0308566	0.0955226	0.0615124	0.0836857	0.0907659	0.0218912	0.0183235	0.0542661
81.554	0.179539	0.179579	0.143116	0.141351	0.152771	0.160336	0.138491	0.0908325	0.0305265	0.0779971	0.0776714	0.0197036	0.0478771	0.0204263	0.047189	0.0226274	0.0974536	0.0673978	0.0724178	0.0371834	0.0293088	0.081343	0.0518936	0.070108	0.0772054	0.0201067	0.0149189	0.0445417
81.6203	0.161078	0.161167	0.126454	0.125108	0.135901	0.142932	0.121926	0.0786898	0.0245786	0.0657396	0.0677872	0.0171951	0.0398381	0.0174352	0.0466366	0.0193046	0.083266	0.0561743	0.0610252	0.0315397	0.0279994	0.0683534	0.0439167	0.0583883	0.0653811	0.0188398	0.0121836	0.036461
81.6866	0.143392	0.143574	0.110983	0.109978	0.120063	0.126435	0.106763	0.0679042	0.0198267	0.0552889	0.0592635	0.0149092	0.0331787	0.0148373	0.0463709	0.0166397	0.0707555	0.0466528	0.0512476	0.0268857	0.0268505	0.0569194	0.0374105	0.0484263	0.055137	0.0178836	0.00998135	0.0298724
81.7529	0.126773	0.127068	0.0969023	0.096116	0.105322	0.111087	0.0930682	0.0584022	0.0161193	0.0464398	0.0520077	0.0128846	0.0277035	0.0125702	0.0462046	0.0145456	0.0598902	0.0386569	0.042911	0.0231328	0.0257767	0.0470809	0.0321227	0.0401411	0.0463872	0.0170773	0.00825707	0.0245711
81.8193	0.111291	0.111657	0.0841356	0.0835564	0.091794	0.0970458	0.080881	0.0500785	0.0132919	0.0389791	0.0458431	0.011205	0.0232602	0.0106143	0.0459988	0.0127598	0.050523	0.0320487	0.0358323	0.0202089	0.024858	0.0387881	0.0278695	0.033364	0.03898	0.0164421	0.00697181	0.0203407
81.8856	0.0970754	0.0973691	0.0727006	0.0722678	0.0795864	0.0842859	0.0700928	0.0428026	0.0110959	0.0327444	0.0406951	0.00983574	0.0196391	0.00901756	0.045788	0.0112009	0.0425438	0.0265934	0.0298904	0.0179408	0.024081	0.0318696	0.0245134	0.0278444	0.0326256	0.0160162	0.00599531	0.0169851
81.9519	0.0842577	0.0843947	0.0625637	0.062216	0.0686608	0.072778	0.0606426	0.036517	0.00937891	0.0275919	0.0364311	0.00864732	0.0166151	0.00774925	0.0455615	0.00987888	0.0358016	0.0220855	0.0249603	0.0161497	0.0234029	0.0261482	0.021866	0.0233673	0.0273674	0.0156479	0.00521325	0.0143619
82.0182	0.0727399	0.0728235	0.0536677	0.0533209	0.0589609	0.0625225	0.0524583	0.0311467	0.00801654	0.0234054	0.0329005	0.00765834	0.0141403	0.00665706	0.0453348	0.00879865	0.030127	0.0183646	0.020899	0.0147849	0.0227697	0.0215307	0.0197299	0.0197108	0.0230447	0.015196	0.00455466	0.0122948
82.0845	0.0625009	0.0625763	0.0459508	0.0455276	0.0504398	0.0535419	0.0453215	0.026565	0.00689146	0.0199311	0.0300096	0.00689971	0.01208	0.00564804	0.0450705	0.00795445	0.0253677	0.015312	0.0175693	0.013763	0.0220993	0.0178079	0.0179433	0.0167209	0.019371	0.0147063	0.00397839	0.0106107
82.1509	0.0535427	0.0535821	0.0392421	0.0387808	0.0430955	0.0457774	0.0391464	0.0226711	0.00601362	0.0169952	0.0276444	0.0063306	0.0103303	0.00477757	0.0446301	0.00723159	0.0213483	0.012892	0.0148143	0.0129638	0.0214458	0.014783	0.0164002	0.0142831	0.0163159	0.0142051	0.00352967	0.00915831
82.2172	0.0457327	0.0457306	0.0334529	0.0329849	0.0368037	0.039062	0.0338075	0.0193772	0.00537217	0.0145783	0.0256352	0.00589812	0.00890315	0.00414474	0.0440041	0.00654282	0.0179547	0.0109524	0.0125319	0.0123777	0.02083	0.0123258	0.0150698	0.0122495	0.0137364	0.0136877	0.00316736	0.00788634
82.2835	0.0390292	0.0389718	0.0285141	0.0280553	0.0314346	0.0332745	0.0291263	0.0166081	0.00481171	0.0126141	0.0238669	0.00551115	0.00772153	0.00367597	0.0432962	0.00598683	0.015192	0.00931181	0.0107094	0.0119352	0.0201715	0.0103355	0.0139076	0.0105358	0.011576	0.0131374	0.00282059	0.00683281
82.3498	0.0333115	0.0333101	0.0243129	0.0238986	0.0268794	0.0283502	0.0251071	0.0143298	0.00436984	0.0110066	0.0223029	0.00517436	0.00674132	0.0032624	0.0425204	0.00552959	0.0129417	0.00795178	0.00925153	0.0115347	0.0194349	0.00873477	0.0128293	0.00907158	0.00987685	0.0124945	0.00255707	0.00595673
82.4161	0.0283986	0.0285475	0.0207925	0.0204139	0.0229992	0.0241942	0.02168	0.012452	0.00405348	0.00967455	0.0208693	0.004913	0.00594705	0.002904	0.0416619	0.0050946	0.0110496	0.00689112	0.00802196	0.0111657	0.018658	0.00743444	0.011858	0.00783975	0.00847645	0.0118212	0.00233386	0.0051772
82.4825	0.0242515	0.0244796	0.0178474	0.017509	0.0197366	0.0207126	0.0186752	0.0108522	0.00379042	0.0084885	0.019475	0.00466296	0.00523382	0.00267342	0.0406959	0.00473487	0.00944647	0.00604642	0.00700075	0.0108025	0.0178567	0.00638303	0.0110297	0.00682047	0.00727423	0.0111995	0.00214439	0.00445028
82.5488	0.0207453	0.0210741	0.0153602	0.0150683	0.0170091	0.0177653	0.0160794	0.00949617	0.00359314	0.0074476	0.0180223	0.00439563	0.00460173	0.00258861	0.0395522	0.00439499	0.00808115	0.0053072	0.0061567	0.0104416	0.0170023	0.0055367	0.0103312	0.00594917	0.00629599	0.0105551	0.00203337	0.00378901
82.6151	0.0177962	0.0182348	0.0132806	0.0129869	0.0146702	0.0152493	0.0138541	0.00835378	0.00335077	0.0065951	0.0164391	0.00410876	0.0041312	0.00253159	0.0382714	0.00402483	0.00696566	0.00460364	0.00544671	0.0101008	0.0161359	0.0048411	0.00975127	0.00520966	0.0054875	0.00985124	0.00194032	0.00327789
82.6814	0.0153392	0.0158448	0.0115415	0.0112154	0.0126738	0.0131339	0.0119386	0.00736517	0.00306031	0.00587585	0.0148371	0.0038397	0.00374227	0.0024527	0.0370234	0.00371554	0.00607841	0.00398382	0.00484822	0.00969671	0.0152272	0.00427262	0.00921155	0.00457901	0.00481799	0.00910526	0.00184122	0.00292257
82.7477	0.0132519	0.0137973	0.010077	0.00973034	0.0109755	0.0113311	0.0103287	0.00652031	0.00287288	0.00522524	0.0133463	0.00359677	0.00337301	0.00237497	0.035832	0.00347035	0.00530461	0.00353591	0.00430243	0.00924612	0.0142409	0.00379387	0.0086989	0.00401941	0.00429926	0.00833306	0.0017734	0.00257576
82.814	0.0114625	0.0120223	0.00879859	0.00848788	0.00950397	0.00978844	0.00899085	0.00581192	0.00272314	0.00467822	0.0119665	0.00337123	0.00302607	0.00228504	0.0345992	0.00324985	0.00463645	0.00320507	0.00380943	0.00882744	0.0131978	0.00335985	0.00826843	0.00354883	0.00386458	0.00756895	0.00169735	0.00225506
82.8804	0.00996698	0.0105367	0.00770054	0.00745163	0.00826612	0.00850309	0.0078494	0.0052079	0.00256011	0.00425966	0.0106926	0.00323983	0.00273554	0.00219669	0.0333553	0.00307402	0.00410189	0.00290955	0.00340129	0.00841977	0.0120948	0.00303519	0.00785384	0.00314147	0.00346323	0.00679601	0.001623	0.00203679
82.9467	0.00871552	0.00934471	0.00678511	0.00657062	0.00724111	0.00743221	0.00688991	0.00469062	0.00239393	0.00392178	0.0095543	0.00321143	0.00253882	0.00210227	0.0321567	0.00286828	0.00367147	0.0026538	0.00305786	0.00796656	0.0110306	0.0028183	0.00738644	0.00277726	0.00315331	0.00599778	0.00156552	0.00191225
83.013	0.00768392	0.00835845	0.00601655	0.00583318	0.00638829	0.00654521	0.00611724	0.00423749	0.00222512	0.00364795	0.00859443	0.00322528	0.00242074	0.00201353	0.0310921	0.00264342	0.00333445	0.00243842	0.00275904	0.00749655	0.0100499	0.002597	0.00685588	0.00247572	0.00293052	0.00524017	0.00149112	0.00184982
83.0793	0.00677774	0.00749714	0.00536235	0.00524959	0.0056587	0.00580343	0.00546137	0.0038315	0.00221583	0.0034433	0.00785797	0.00329513	0.00229827	0.00197391	0.0302262	0.00249761	0.00305507	0.00227902	0.00250506	0.00708498	0.00908105	0.00237637	0.00630172	0.00221279	0.0027404	0.00457276	0.00139954	0.00175917
83.1456	0.00596929	0.00674874	0.00477261	0.00476879	0.00505487	0.00515964	0.00495163	0.00350485	0.00231087	0.00332402	0.00733552	0.00337144	0.00220865	0.00187409	0.0294367	0.0023772	0.00284166	0.00218074	0.00230871	0.00672866	0.00819126	0.00218521	0.00579086	0.0020388	0.00259208	0.00400148	0.00129557	0.00164181
83.212	0.00529351	0.00616372	0.00426839	0.00433784	0.0045552	0.00462729	0.0045878	0.003236	0.00232422	0.00324856	0.00692405	0.00347356	0.0021823	0.0017698	0.0287237	0.00223647	0.00273032	0.00206764	0.00217427	0.00634833	0.00745016	0.00200758	0.00526642	0.00195889	0.00243382	0.00351923	0.00119506	0.00159722
83.2783	0.00475905	0.00571	0.00389715	0.00395684	0.00411735	0.00419651	0.00423473	0.00296079	0.00224967	0.00315311	0.00653195	0.00360648	0.00219621	0.00175023	0.0282334	0.00212521	0.00263707	0.00190589	0.00208638	0.00591196	0.00686784	0.00188155	0.0047009	0.0018662	0.00224559	0.00309258	0.00111814	0.0015772
83.3446	0.00432675	0.00531394	0.00360058	0.00361678	0.00372026	0.00381909	0.00392089	0.00269663	0.0021518	0.00300209	0.00620489	0.00363605	0.00221705	0.00169375	0.0279167	0.00203894	0.00252258	0.00173036	0.002012	0.00549085	0.00642476	0.00173214	0.0041568	0.00176724	0.00206146	0.00273519	0.00108229	0.00153606
83.4109	0.00393939	0.00494261	0.00331221	0.00330661	0.00338207	0.00347641	0.00374007	0.00245793	0.00211149	0.00289868	0.00594668	0.00357809	0.00222187	0.0016051	0.0277393	0.00200737	0.0024366	0.00157983	0.00189768	0.00514325	0.00600882	0.00153298	0.00366249	0.00168525	0.00189045	0.00245623	0.0010887	0.00146154
83.4772	0.00360015	0.00457005	0.00303013	0.0030249	0.00309592	0.0031655	0.00359702	0.00225968	0.0020918	0.00287072	0.00570617	0.0035764	0.00222332	0.00149499	0.0276931	0.00202424	0.00236259	0.00150255	0.0018085	0.00477331	0.0056033	0.00141669	0.00327701	0.00162508	0.00173266	0.00220583	0.00108745	0.00139539
83.5436	0.0033087	0.0042667	0.00277345	0.00279146	0.00281658	0.00288789	0.00347871	0.00211382	0.0019621	0.00281924	0.0054688	0.00366097	0.00222522	0.00136693	0.027702	0.00199125	0.00228434	0.00144993	0.00179218	0.00432949	0.00526128	0.00136104	0.00290739	0.00160211	0.00160848	0.00198334	0.0010882	0.00139244
83.6099	0.00306889	0.00408379	0.00258525	0.00258703	0.00252897	0.00266141	0.00336477	0.00198498	0.00177369	0.00268943	0.00519898	0.00377769	0.0021888	0.00135589	0.0277843	0.00190812	0.00216496	0.00134579	0.00176166	0.00388981	0.00496907	0.00131602	0.00251372	0.00153002	0.00148682	0.00182324	0.0011325	0.00138139
83.6762	0.00286063	0.0038793	0.00243813	0.00239479	0.00229357	0.00249094	0.00318745	0.001862	0.00162367	0.00255949	0.00491353	0.00390691	0.00209508	0.00137237	0.0279149	0.00183459	0.00195416	0.00125631	0.00172354	0.00348582	0.00468302	0.00129881	0.00223453	0.0014208	0.00136195	0.00167804	0.00117498	0.00133357
83.7425	0.00263644	0.00359494	0.00225942	0.00224421	0.00213245	0.00233683	0.00301689	0.00177552	0.00153685	0.00251353	0.0046699	0.00402917	0.00198276	0.00130955	0.0279796	0.00176203	0.00174502	0.00123699	0.00168474	0.00313135	0.00439544	0.00125851	0.00201905	0.00132745	0.00129938	0.00154928	0.0011934	0.00131027
83.8088	0.0023756	0.00331569	0.00204433	0.00208821	0.00200569	0.00217655	0.00285021	0.00171517	0.00149718	0.00251998	0.00439824	0.00420631	0.00185679	0.00127104	0.0280081	0.0016852	0.00157554	0.00124426	0.00163699	0.0028277	0.00412629	0.00122365	0.00177567	0.0012358	0.00130847	0.00151259	0.00119695	0.00127718
83.8752	0.00215049	0.00302671	0.0018441	0.00194312	0.00185549	0.00201356	0.00259807	0.00167566	0.00143164	0.00249056	0.00408691	0.00446912	0.00172522	0.0012966	0.0279918	0.00158288	0.00140679	0.00121785	0.0016404	0.0025186	0.00388791	0.00121652	0.00157617	0.0011847	0.00130241	0.00151502	0.00116797	0.0012444
83.9415	0.00197284	0.00278064	0.00170065	0.00183383	0.00168524	0.00184722	0.00235735	0.00159472	0.00136747	0.0024345	0.00381998	0.00470568	0.00160277	0.00132443	0.0278492	0.00145416	0.00126197	0.00112591	0.00162175	0.00226103	0.003689	0.00116815	0.00136909	0.00114131	0.00123382	0.00152336	0.00114994	0.00119292
84.0078	0.00183355	0.00253138	0.00157765	0.00167805	0.00158992	0.0017127	0.00216087	0.0014904	0.0013702	0.00241604	0.00358974	0.00482752	0.00147883	0.00131582	0.0276272	0.00138446	0.00112248	0.0010434	0.00153144	0.00206634	0.00348053	0.00109283	0.00120404	0.00106059	0.00113822	0.00155246	0.00117245	0.00107794
84.0741	0.001721	0.0021933	0.0014172	0.00150368	0.0015447	0.00162369	0.00192928	0.00140924	0.00139229	0.00241507	0.00330221	0.00490028	0.00134975	0.00126369	0.0273222	0.00138438	0.00103647	0.00101983	0.00147312	0.00187553	0.00321454	0.00103484	0.00113693	0.000991	0.00107841	0.00153574	0.00118773	0.000981
84.1404	0.00159153	0.00192647	0.00124417	0.00136363	0.00147322	0.00150933	0.00170592	0.00131112	0.00140471	0.00240062	0.00294284	0.00490633	0.00125419	0.00121833	0.0268591	0.00133896	0.00103864	0.000961	0.00141411	0.00176258	0.00296578	0.000996	0.0010721	0.000921	0.00105829	0.00149575	0.00117941	0.000942
84.2068	0.00147923	0.00171933	0.00112968	0.00121749	0.00139903	0.00137381	0.0015237	0.00120661	0.00142749	0.00233061	0.00256431	0.00484167	0.00117144	0.0011797	0.0262949	0.00123344	0.00102207	0.000898	0.0012634	0.00171127	0.00274249	0.00100371	0.00102576	0.000908	0.00101577	0.00148756	0.00117754	0.00088
84.2731	0.00142797	0.00152192	0.00109704	0.0011276	0.00133037	0.00126901	0.00141776	0.0010963	0.00144791	0.002262	0.00223503	0.00473074	0.00109318	0.00116236	0.0255988	0.00113453	0.00100677	0.000876	0.00114006	0.00158854	0.00248261	0.00103564	0.00102592	0.000972	0.000943	0.00137767	0.00114023	0.000797
84.3394	0.00135896	0.00142046	0.00108235	0.00107264	0.00127336	0.00119634	0.00136817	0.000985	0.00144983	0.00224966	0.00195733	0.00451921	0.00100661	0.0011429	0.0247186	0.00106039	0.00104822	0.000878	0.00111941	0.00148122	0.00219275	0.00104689	0.00102188	0.000992	0.000894	0.00123125	0.00105994	0.000775
84.4057	0.00128399	0.00132713	0.00102058	0.000991	0.0012422	0.00116013	0.00126839	0.000979	0.00144572	0.00223838	0.00164381	0.00420981	0.000882	0.0011612	0.023762	0.00100668	0.00108599	0.000901	0.00109688	0.00143081	0.0019217	0.00105672	0.0010212	0.000962	0.000897	0.00114001	0.00100539	0.000815
84.472	0.00120962	0.00124641	0.00099	0.000962	0.00120617	0.00112238	0.00112538	0.00101668	0.00142944	0.0021866	0.00131866	0.00388077	0.000778	0.00122451	0.0226563	0.000936	0.00110666	0.000866	0.00107675	0.00137283	0.00172238	0.0010668	0.00105435	0.000974	0.000925	0.00102454	0.000918	0.000873
84.5384	0.00109443	0.00121677	0.00102964	0.000976	0.0011811	0.00105099	0.00105082	0.00102699	0.00142585	0.00214497	0.00113031	0.00358357	0.000744	0.00122212	0.0214211	0.000849	0.00104704	0.000821	0.00105003	0.00131824	0.00158466	0.00104983	0.00103172	0.00103845	0.000939	0.000941	0.000807	0.000916
84.6047	0.00101427	0.00118309	0.00105334	0.000995	0.00115344	0.00102034	0.00105705	0.00107119	0.00143176	0.00214232	0.00107617	0.00334919	0.000735	0.00117104	0.0201414	0.000822	0.000931	0.000843	0.00101132	0.00118827	0.00142167	0.00101356	0.000955	0.00111116	0.000957	0.000919	0.000761	0.000909
84.671	0.000962	0.00121844	0.00102953	0.00103553	0.00107977	0.00103414	0.00105318	0.0010833	0.00139808	0.00217448	0.00107528	0.00319386	0.000734	0.00115403	0.0187731	0.000843	0.000889	0.000814	0.00112062	0.00103182	0.00122892	0.000949	0.000907	0.00110335	0.000964	0.000919	0.000711	0.000883
84.7373	0.000893	0.00124305	0.000962	0.00103344	0.000998	0.00100985	0.00095	0.00107491	0.00136032	0.00219858	0.00107724	0.00307666	0.00074	0.00113036	0.0173659	0.000856	0.00088	0.000739	0.00121812	0.00100379	0.0011106	0.000871	0.000906	0.000989	0.000931	0.00100329	0.000693	0.000901
84.8036	0.00087	0.00117285	0.000901	0.000997	0.000952	0.000967	0.000856	0.00109177	0.00139817	0.00215238	0.00106382	0.0029966	0.000755	0.00108445	0.0159524	0.000873	0.000821	0.000673	0.00113522	0.000991	0.00109981	0.000833	0.000896	0.000892	0.000867	0.00108178	0.000766	0.000878
84.8699	0.000841	0.001154	0.000882	0.000988	0.000924	0.00092	0.00085	0.00104221	0.001465	0.00209058	0.00109064	0.00298849	0.000818	0.000998	0.0144993	0.000883	0.000759	0.000629	0.00105318	0.000932	0.00108406	0.000822	0.000886	0.000875	0.000806	0.00109318	0.000791	0.000801
84.9363	0.000824	0.00114468	0.000823	0.000978	0.000868	0.000855	0.000857	0.000939	0.00149479	0.00207795	0.00111909	0.00302121	0.000864	0.000909	0.0130843	0.000869	0.000722	0.000684	0.000962	0.000904	0.00103222	0.000813	0.000833	0.000867	0.000756	0.00113101	0.000793	0.000762
85.0026	0.00086	0.00110115	0.000735	0.000965	0.00077	0.00079	0.000833	0.000839	0.00147708	0.00207753	0.00105955	0.00303458	0.000838	0.00092	0.0116935	0.000857	0.000753	0.000731	0.000903	0.000887	0.00101732	0.000801	0.000803	0.000822	0.000714	0.00116573	0.000828	0.000764
85.0689	0.00087	0.00101681	0.00071	0.000921	0.000706	0.000703	0.000757	0.000755	0.00149644	0.00205731	0.000958	0.00301806	0.000797	0.000967	0.0103733	0.000845	0.000828	0.000717	0.000916	0.000928	0.00104458	0.000765	0.000836	0.000783	0.000646	0.00117127	0.000861	0.000749
85.1352	0.000855	0.000891	0.000726	0.00081539	0.000713	0.00061	0.000703	0.000763	0.00156929	0.0019981	0.00086	0.00294868	0.000754	0.00103248	0.00917427	0.000876	0.000863	0.000744	0.00084	0.000978	0.00108401	0.000746	0.000814	0.000801	0.000593	0.00113195	0.000919	0.000749
85.2015	0.000864	0.000826	0.000756	0.000731	0.000734	0.000574	0.000707	0.000805	0.00159117	0.00190287	0.000748	0.00282907	0.000716	0.00110853	0.00805193	0.000939	0.000861	0.000786	0.000743	0.000942	0.00109089	0.000737	0.000754	0.000892	0.000594	0.00101615	0.000959	0.000745
85.2679	0.000845	0.000823	0.00079	0.000709	0.000717	0.000573	0.000671	0.000802	0.00156402	0.00186629	0.000645	0.00267349	0.000693	0.0011482	0.00707564	0.00094	0.000828	0.000795	0.000706	0.00092	0.00102949	0.000698	0.000738	0.000982	0.000623	0.000929	0.000925	0.000735
85.3342	0.000825	0.000778	0.000817	0.000684	0.000672	0.000587	0.000594	0.000786	0.00149093	0.00189154	0.000551	0.00248321	0.000645	0.00115651	0.00623424	0.000932	0.00079	0.000788	0.000711	0.000916	0.00096	0.000665	0.000736	0.00102279	0.000644	0.000923	0.000883	0.000752
85.4005	0.000808	0.000734	0.00086	0.000613	0.00067	0.000611	0.000571	0.000779	0.00139599	0.00189048	0.000499	0.00226759	0.000598	0.00112306	0.00546666	0.000963	0.000793	0.000754	0.000788	0.000884	0.000907	0.000649	0.00075	0.00102314	0.000642	0.000911	0.000882	0.000718
85.4668	0.000757	0.000741	0.000891	0.000547	0.000719	0.000625	0.00057	0.000805	0.00136627	0.00185829	0.000501	0.0020394	0.000578	0.00107284	0.00481794	0.000959	0.000788	0.000692	0.000822	0.000846	0.000867	0.000665	0.000763	0.00098	0.000628	0.000873	0.000888	0.000632
85.5331	0.000731	0.000767	0.000861	0.000525	0.000736	0.000664	0.000558	0.000811	0.00131518	0.00182901	0.000524	0.00181464	0.000571	0.0010373	0.00427135	0.00094	0.000756	0.000679	0.000752	0.000787	0.000866	0.000741	0.00075	0.000925	0.000645	0.00082	0.000822	0.000636
85.5995	0.000735	0.000776	0.000792	0.000556	0.0007	0.000698	0.000554	0.000731	0.00126221	0.00182076	0.000548	0.00160239	0.000575	0.000957	0.00378698	0.000901	0.000723	0.000674	0.000673	0.000749	0.000885	0.00079	0.00074	0.000887	0.000668	0.000767	0.000745	0.000664
85.6658	0.000724	0.000752	0.000733	0.000582	0.000664	0.000707	0.000572	0.000652	0.00124893	0.00184156	0.000604	0.00141963	0.000576	0.000865	0.00340774	0.000831	0.00069	0.000628	0.000634	0.000743	0.000907	0.000806	0.000715	0.000837	0.000666	0.000771	0.000697	0.000637
85.7321	0.000721	0.000711	0.000679	0.000555	0.000644	0.000714	0.00063	0.000611	0.00113584	0.00183878	0.000688	0.00127374	0.000591	0.000792	0.00305243	0.000825	0.000697	0.000639	0.000646	0.000721	0.000978	0.000843	0.000685	0.000786	0.000679	0.00079	0.000666	0.000617
85.7984	0.000682	0.000673	0.000618	0.000526	0.000634	0.00069	0.000683	0.000598	0.0010481	0.00174127	0.000738	0.00114694	0.000626	0.000788	0.00269913	0.000834	0.000702	0.000649	0.000664	0.000701	0.0010811	0.000867	0.000668	0.000745	0.000686	0.000755	0.000737	0.000577
85.8647	0.00059	0.000646	0.000552	0.000512	0.000613	0.000687	0.000641	0.000618	0.00104388	0.00160562	0.000732	0.00105449	0.000657	0.000836	0.00245524	0.000809	0.000672	0.000601	0.000646	0.000726	0.00115558	0.000891	0.000648	0.000731	0.000693	0.000712	0.000801	0.000587
85.9311	0.000558	0.000617	0.000487	0.0005	0.000561	0.000719	0.000576	0.000589	0.000966	0.00150776	0.000738	0.000988	0.000682	0.000823	0.00225452	0.000819	0.000642	0.000598	0.000594	0.000795	0.00115125	0.000887	0.000612	0.000787	0.000719	0.000673	0.000796	0.000643
85.9974	0.000543	0.000594	0.000461	0.000498	0.000516	0.000712	0.000584	0.000538	0.000856	0.00143543	0.000747	0.000926	0.000685	0.000781	0.00201873	0.000826	0.000636	0.000594	0.000602	0.000859	0.001084	0.000789	0.000584	0.000849	0.000712	0.000658	0.000803	0.000618
86.0637	0.000525	0.000598	0.000476	0.000469	0.000517	0.000695	0.000605	0.000531	0.000701	0.0013742	0.000742	0.00088	0.000662	0.000786	0.00183051	0.000801	0.000656	0.000578	0.000683	0.000877	0.00105957	0.00071	0.000606	0.000851	0.00071	0.000681	0.000797	0.00058
86.13	0.000506	0.000622	0.000458	0.000456	0.000518	0.000696	0.000592	0.000513	0.000535	0.0013023	0.000735	0.000871	0.000651	0.000812	0.00164771	0.000768	0.000703	0.000606	0.000764	0.000876	0.00100094	0.000689	0.000686	0.000845	0.000733	0.000703	0.000777	0.000585
86.1963	0.000459	0.000622	0.00042	0.000473	0.000512	0.000677	0.000545	0.000492	0.000508	0.0012209	0.000714	0.000895	0.00064	0.000852	0.00150396	0.000704	0.000744	0.000587	0.000813	0.000871	0.000875	0.000625	0.000739	0.000841	0.000697	0.000718	0.000783	0.000577
86.2627	0.000456	0.000587	0.00043	0.000474	0.000531	0.000683	0.000511	0.000475	0.000496	0.0011796	0.000724	0.000898	0.000602	0.000858	0.00146211	0.000661	0.000783	0.000568	0.000791	0.000878	0.000767	0.00055	0.000702	0.000829	0.000645	0.000715	0.000715	0.000564
86.329	0.000502	0.000534	0.00047	0.000515	0.000559	0.000667	0.000564	0.00045	0.000454	0.001172	0.00076	0.000843	0.000554	0.000844	0.00141651	0.000665	0.000829	0.000604	0.00075	0.00086	0.000678	0.000482	0.00065	0.00082	0.000601	0.000695	0.00064	0.000528
86.3953	0.000498	0.000481	0.000498	0.000553	0.0006	0.000603	0.000635	0.000475	0.00048	0.00115929	0.000753	0.000782	0.000544	0.000869	0.00139465	0.000671	0.000861	0.000615	0.00074	0.000786	0.000678	0.000422	0.000657	0.000806	0.000555	0.00072	0.000632	0.000506
86.4616	0.000468	0.000459	0.000505	0.000552	0.000631	0.000557	0.000636	0.000534	0.000536	0.0011182	0.000732	0.000744	0.000563	0.000901	0.00143187	0.000682	0.000864	0.000594	0.000701	0.000732	0.000729	0.000457	0.000671	0.000804	0.000525	0.000764	0.00068	0.000514
86.5279	0.000418	0.000442	0.000511	0.000569	0.000611	0.000548	0.000606	0.00058	0.000598	0.00104821	0.00071	0.000688	0.000579	0.000905	0.00143819	0.000696	0.000848	0.000591	0.000634	0.00073	0.00068	0.000517	0.000633	0.000806	0.000477	0.000791	0.00077079	0.000476
86.5943	0.000383	0.000417	0.000563	0.00058	0.0006	0.000531	0.00057	0.000609	0.00068	0.000999	0.000673	0.000588	0.000572	0.000886	0.00144872	0.000724	0.000793	0.00057	0.000562	0.000732	0.000685	0.000525	0.000538	0.000771	0.000408	0.000773	0.000855	0.000454
86.6606	0.000394	0.000438	0.000618	0.00057	0.000631	0.000488	0.000547	0.000596	0.00072	0.000974	0.000667	0.000489	0.000519	0.000852	0.00143909	0.00076	0.000716	0.000559	0.000489	0.000708	0.000719	0.000536	0.000463	0.000737	0.000379	0.000722	0.000893	0.000491
86.7269	0.000412	0.000497	0.000593	0.000579	0.000621	0.000444	0.000552	0.000572	0.000741	0.00095	0.000678	0.000441	0.000503	0.000812	0.00135482	0.000743	0.000639	0.000561	0.000458	0.000662	0.000709	0.000512	0.000496	0.000711	0.000384	0.00071	0.000906	0.000569
86.7932	0.000406	0.000555	0.000537	0.000563	0.000542	0.000436	0.000527	0.000532	0.000755	0.000907	0.000662	0.00046	0.000554	0.000763	0.00128105	0.000709	0.00056	0.000534	0.000435	0.000649	0.000746	0.000491	0.000559	0.000651	0.000403	0.000719	0.000928	0.000656
86.8595	0.000387	0.000586	0.000531	0.000502	0.000472	0.000444	0.000453	0.000423	0.000719	0.000826	0.000655	0.000503	0.000573	0.000704	0.00119933	0.000703	0.000524	0.000509	0.000447	0.000677	0.000704	0.000528	0.000517	0.000546	0.000412	0.000679	0.000958	0.000654
86.9258	0.000379	0.000579	0.000546	0.000428	0.00045	0.000445	0.000375	0.000315	0.000668	0.000733	0.000652	0.000493	0.000541	0.000636	0.00109927	0.000682	0.000478	0.000481	0.000524	0.000658	0.000615	0.000512	0.000437	0.000414	0.000428	0.000585	0.000953	0.000603
86.9922	0.000415	0.000547	0.000509	0.000374	0.000469	0.000396	0.000312	0.000242	0.000648	0.00068	0.000647	0.000503	0.000515	0.000515	0.0010378	0.000655	0.000421	0.000405	0.000593	0.000579	0.000606	0.000435	0.000442	0.000357	0.000465	0.000481	0.000866	0.000641
87.0585	0.000458	0.000484	0.000425	0.00033	0.000476	0.000344	0.000286	0.000186	0.000631	0.000631	0.000638	0.000546	0.000487	0.000387	0.000968	0.000639	0.000407	0.000332	0.00062	0.000554	0.000581	0.00037	0.000496	0.00039	0.000507	0.00043	0.000779	0.000675
87.1248	0.000454	0.000405	0.000358	0.000292	0.000434	0.000374	0.000274	0.000191	0.00061	0.000551	0.000565	0.000543	0.00049	0.000345	0.000906	0.000637	0.000426	0.000313	0.000619	0.000594	0.000568	0.000351	0.000507	0.000398	0.000543	0.00042	0.000731	0.000634
87.1911	0.000426	0.000355	0.000373	0.00028	0.000406	0.000393	0.000206	0.000232	0.000575	0.000493	0.000469	0.000554	0.0005	0.000365	0.00087	0.000682	0.000499	0.000325	0.000609	0.000624	0.000578	0.000419	0.000459	0.000398	0.000579	0.000431	0.000694	0.000536
87.2574	0.000444	0.000322	0.000405	0.000267	0.000422	0.000373	0.000149	0.000303	0.000549	0.000475	0.00043	0.000572	0.000455	0.000407	0.000811	0.000701	0.000559	0.00034	0.000635	0.000572	0.000548	0.000475	0.000396	0.000437	0.00059	0.000499	0.000646	0.000436
87.3238	0.000514	0.000293	0.000375	0.000274	0.000425	0.000365	0.000183	0.000426	0.00056	0.00047	0.00041	0.000548	0.000402	0.000463	0.000755	0.000651	0.00054	0.000348	0.00066	0.000475	0.000547	0.000438	0.000422	0.000507	0.000586	0.000598	0.000565	0.000448
87.3901	0.000568	0.000287	0.00034	0.000346	0.000421	0.00034	0.000249	0.000507	0.000562	0.0005	0.000402	0.000568	0.000373	0.000539	0.000705	0.000626	0.000587	0.000383	0.000627	0.000453	0.000557	0.000411	0.000492	0.000609	0.000571	0.000676	0.000485	0.00051
87.4564	0.000558	0.00031	0.000378	0.000417	0.000403	0.000341	0.000278	0.000539	0.000554	0.000561	0.000427	0.000572	0.00034	0.00068	0.000613	0.000613	0.000635	0.000453	0.000566	0.000483	0.000546	0.000436	0.000476	0.000646	0.000536	0.000756	0.000482	0.00052
87.5227	0.000519	0.000356	0.000449	0.000455	0.000374	0.00037	0.000293	0.000586	0.000567	0.000585	0.000467	0.000566	0.000343	0.000828	0.000535	0.000571	0.000615	0.000543	0.000546	0.000465	0.000548	0.000502	0.000428	0.000592	0.000493	0.000817	0.000501	0.000507
87.589	0.000514	0.000402	0.00047	0.0005	0.000383	0.000336	0.00033	0.000594	0.000594	0.000599	0.000531	0.000618	0.000389	0.00086	0.000526	0.000544	0.000611	0.000583	0.000592	0.000437	0.000552	0.000579	0.000409	0.000579	0.000443	0.000823	0.0005	0.000494
87.6554	0.000505	0.000412	0.00041	0.000495	0.000421	0.00031	0.0004	0.000555	0.000635	0.000605	0.000583	0.000612	0.000414	0.000817	0.000597	0.000504	0.000533	0.00054	0.000625	0.000455	0.000566	0.000592	0.000432	0.000577	0.000393	0.000805	0.000517	0.000504
87.7217	0.000451	0.000395	0.000387	0.00049	0.000458	0.000328	0.000447	0.000475	0.000644	0.000588	0.000585	0.000569	0.000406	0.000788	0.000663	0.000495	0.000488	0.0005	0.000604	0.000533	0.000618	0.000573	0.000513	0.000536	0.000373	0.000728	0.000548	0.000547
87.788	0.000379	0.0004	0.00045	0.000525	0.000488	0.000358	0.000429	0.000387	0.000626	0.000619	0.000574	0.000545	0.000382	0.000765	0.000679	0.00054	0.000508	0.000479	0.000568	0.00063	0.000687	0.000593	0.000531	0.000505	0.000377	0.000616	0.000586	0.000512
87.8543	0.000339	0.000387	0.000478	0.000489	0.000476	0.000433	0.000422	0.00035	0.00065	0.000631	0.000551	0.000514	0.000399	0.00072	0.000715	0.000545	0.000442	0.000461	0.000551	0.000677	0.000759	0.000615	0.000501	0.000457	0.000383	0.000578	0.000607	0.000445
87.9206	0.000337	0.000335	0.000423	0.000414	0.000467	0.000503	0.000482	0.000339	0.000652	0.000585	0.000486	0.000528	0.000462	0.00068	0.000808	0.000566	0.000409	0.000453	0.000566	0.000696	0.000808	0.000581	0.00053	0.000416	0.000385	0.000541	0.000583	0.000399
87.987	0.000341	0.000307	0.000382	0.000379	0.000478	0.000543	0.000539	0.000321	0.000581	0.000597	0.000434	0.000523	0.000507	0.000644	0.000916	0.000632	0.000435	0.000394	0.000573	0.00073	0.000826	0.000496	0.000555	0.000453	0.000398	0.000472	0.000552	0.000378
88.0533	0.000333	0.000292	0.000417	0.000336	0.000448	0.000598	0.000553	0.000318	0.000519	0.000632	0.000401	0.000449	0.00048	0.000643	0.000932	0.000655	0.000417	0.000324	0.000531	0.000754	0.000824	0.000387	0.000567	0.000473	0.000413	0.000444	0.000535	0.000416
88.1196	0.00034	0.000284	0.000477	0.000316	0.000376	0.000618	0.000545	0.000325	0.000488	0.000625	0.000387	0.00042	0.000407	0.000664	0.000815	0.000673	0.000439	0.000319	0.000505	0.000727	0.000789	0.000287	0.00053	0.000438	0.000404	0.000407	0.000509	0.000449
88.1859	0.000354	0.00031	0.000453	0.000307	0.000324	0.000583	0.000541	0.000351	0.000458	0.00062	0.000421	0.000431	0.000393	0.000614	0.000713	0.000659	0.000427	0.000326	0.000511	0.000657	0.000713	0.000246	0.000404	0.000425	0.000383	0.000376	0.000491	0.000378
88.2522	0.00035	0.000336	0.000364	0.000268	0.000291	0.000517	0.000577	0.000379	0.00043	0.0006	0.000448	0.000427	0.000459	0.000518	0.000691	0.000592	0.000389	0.000337	0.000502	0.000612	0.000608	0.000231	0.000356	0.000386	0.00034	0.000389	0.000465	0.00034
88.3186	0.000345	0.00038	0.00034	0.000267	0.000275	0.000418	0.000579	0.000345	0.000373	0.000573	0.000451	0.000397	0.000492	0.00043	0.000643	0.000577	0.000417	0.000322	0.000493	0.000594	0.000499	0.000227	0.000399	0.000359	0.000286	0.000382	0.000452	0.000375
88.3849	0.000358	0.000456	0.000387	0.000297	0.000272	0.000334	0.000516	0.000304	0.000359	0.000534	0.000451	0.000337	0.00046	0.00034	0.000544	0.000551	0.000405	0.000278	0.000469	0.000556	0.00041	0.000283	0.000395	0.000393	0.000262	0.000389	0.000473	0.000377
88.4512	0.000366	0.000487	0.000377	0.000315	0.000258	0.000272	0.000433	0.000285	0.000421	0.000461	0.000431	0.000313	0.000403	0.000288	0.000412	0.000468	0.000369	0.000285	0.000429	0.000473	0.000364	0.000347	0.000363	0.000359	0.000265	0.000451	0.000479	0.000355
88.5175	0.000363	0.000476	0.000311	0.000323	0.000292	0.000211	0.000352	0.000245	0.000451	0.000393	0.000427	0.000325	0.000375	0.000247	0.000356	0.000418	0.000374	0.000335	0.000419	0.000378	0.000358	0.000413	0.000332	0.000308	0.000324	0.000543	0.000498	0.000326
88.5838	0.000377	0.000462	0.000303	0.000315	0.00036	0.000194	0.000307	0.00022	0.00045	0.000373	0.000415	0.000321	0.000417	0.000202	0.000398	0.00038	0.000363	0.000363	0.000425	0.000341	0.000369	0.000488	0.00034	0.000367	0.000383	0.000642	0.000538	0.000328
88.6502	0.000429	0.000451	0.000324	0.000305	0.000385	0.000212	0.00029	0.000222	0.000485	0.000399	0.000378	0.0003	0.000444	0.000228	0.000439	0.000396	0.000365	0.000383	0.000433	0.000362	0.000393	0.000509	0.000412	0.000457	0.000378	0.000692	0.000539	0.000425
88.7165	0.000484	0.000439	0.000316	0.000332	0.000418	0.000253	0.00023	0.00025	0.000528	0.000406	0.000362	0.000312	0.000386	0.000319	0.000468	0.000474	0.000402	0.000388	0.000455	0.000386	0.000451	0.000507	0.000429	0.000517	0.000385	0.000703	0.000543	0.000502
88.7828	0.000481	0.00041	0.000292	0.000368	0.000449	0.000329	0.000199	0.00036	0.000551	0.000401	0.000388	0.000382	0.000316	0.000439	0.000497	0.000503	0.000398	0.000399	0.000455	0.000374	0.000514	0.000497	0.000361	0.000526	0.000415	0.000682	0.000538	0.000491
88.8491	0.000439	0.000376	0.000265	0.000368	0.000432	0.000385	0.000241	0.000445	0.000512	0.000402	0.00045	0.000451	0.000294	0.000518	0.000535	0.000562	0.000404	0.000452	0.000467	0.000397	0.00056	0.000449	0.000315	0.000459	0.000408	0.000635	0.000501	0.000502
88.9154	0.000413	0.00037	0.000278	0.000342	0.000427	0.0004	0.000295	0.000467	0.000467	0.000404	0.000492	0.000472	0.00031	0.000522	0.000599	0.000629	0.00044	0.000485	0.000499	0.000483	0.000579	0.000409	0.000369	0.000408	0.000335	0.000572	0.000483	0.000525
88.9817	0.000413	0.000396	0.000317	0.000349	0.000392	0.0004	0.00036	0.000511	0.000452	0.000413	0.000495	0.000466	0.000321	0.000535	0.000633	0.000652	0.000451	0.000471	0.000478	0.000553	0.000579	0.000369	0.000449	0.000416	0.000183	0.000478	0.000455	0.000519
89.0481	0.000397	0.000417	0.000317	0.0004	0.000353	0.000373	0.000388	0.000553	0.000416	0.000402	0.000483	0.000455	0.00028	0.000582	0.000628	0.000687	0.000467	0.00045	0.00046	0.00057	0.000578	0.000372	0.000484	0.000369	7.41e-05	0.000376	0.000416	0.000472
89.1144	0.000326	0.000412	0.000345	0.000453	0.000366	0.000361	0.000378	0.000543	0.000354	0.000345	0.000463	0.000432	0.000236	0.00058822	0.0006	0.000651	0.000478	0.000425	0.000444	0.000545	0.000564	0.000415	0.000476	0.00027	8.06e-05	0.00034	0.000378	0.000392
89.1807	0.00027	0.00041	0.000433	0.000437	0.000336	0.00036	0.000402	0.000453	0.000303	0.0003	0.000468	0.000394	0.000245	0.000548	0.000562	0.00058	0.000451	0.00044	0.000403	0.000497	0.000544	0.000435	0.000478	0.000229	0.000104	0.000354	0.000354	0.000338
89.247	0.000295	0.000411	0.00047	0.000373	0.000305	0.000337	0.000424	0.000322	0.00032	0.000297	0.000455	0.000345	0.000269	0.000501	0.00057	0.000551	0.000457	0.000489	0.000401	0.000489	0.000545	0.000443	0.000543	0.000273	0.000122	0.000424	0.000342	0.000334
89.3133	0.00033	0.000392	0.000428	0.000352	0.000337	0.000325	0.000377	0.000244	0.000405	0.000317	0.00041	0.000312	0.00028	0.000479	0.000585	0.00047	0.000473	0.000468	0.000428	0.000486	0.000565	0.000465	0.000553	0.000371	0.000174	0.000522	0.000354	0.000321
89.3797	0.000324	0.000371	0.00041	0.000368	0.000376	0.000338	0.000327	0.000212	0.000472	0.000341	0.000387	0.000325	0.000273	0.000494	0.000589	0.000444	0.00045	0.000444	0.000456	0.000434	0.000568	0.00051	0.000432	0.000472	0.00027	0.000544	0.000393	0.000324
89.446	0.000289	0.000339	0.000418	0.000362	0.000405	0.00037	0.000326	0.000205	0.000487	0.000378	0.00038	0.000371	0.000266	0.0005	0.000578	0.000463	0.000461	0.000469	0.000531	0.000378	0.000559	0.000515	0.000332	0.000521	0.000383	0.00054	0.000422	0.000374
89.5123	0.000269	0.000319	0.000387	0.000313	0.000406	0.000409	0.000347	0.000187	0.000472	0.000439	0.00042	0.00041	0.000322	0.000469	0.000571	0.000429	0.000491	0.000508	0.000552	0.000363	0.000559	0.000421	0.000323	0.000554	0.000444	0.000549	0.000441	0.000453
89.5786	0.000298	0.000312	0.00033	0.000248	0.000377	0.000417	0.00036	0.000182	0.000499	0.000509	0.000464	0.000465	0.000398	0.00046	0.000632	0.000401	0.000486	0.000521	0.000523	0.000373	0.000551	0.000326	0.000361	0.000592	0.000416	0.000517	0.000502	0.000515
89.6449	0.000306	0.000273	0.000287	0.000229	0.000386	0.000409	0.000363	0.000247	0.000524	0.000577	0.00045	0.000536	0.000421	0.000459	0.000659	0.000349	0.000478	0.000456	0.000535	0.000393	0.000522	0.000275	0.000375	0.000609	0.000374	0.00047	0.000549	0.000537
89.7113	0.000246	0.000241	0.000304	0.000256	0.000417	0.000404	0.000346	0.000311	0.000506	0.000608	0.000441	0.000579	0.000441	0.000389	0.000639	0.000298	0.000461	0.000349	0.000499	0.000408	0.000487	0.000246	0.000304	0.000581	0.000359	0.000384	0.000599	0.000554
89.7776	0.000191	0.00024	0.000383	0.000254	0.000433	0.000386	0.000343	0.000337	0.000479	0.000621	0.000468	0.000586	0.000465	0.000304	0.000654	0.000302	0.00044	0.0003	0.0004	0.000399	0.000454	0.000236	0.00031	0.000521	0.000341	0.000253	0.00063	0.000596
89.8439	0.000202	0.000231	0.000391	0.000206	0.000415	0.000364	0.000373	0.000347	0.000395	0.000633	0.0005	0.000554	0.000472	0.000273	0.000641	0.000279	0.000457	0.000276	0.000299	0.000407	0.00045	0.000206	0.000435	0.000468	0.000325	0.000242	0.000561	0.00059
89.9102	0.000278	0.000234	0.000321	0.000159	0.000383	0.000344	0.00033	0.00031	0.000358	0.000625	0.000509	0.000501	0.000491	0.000267	0.000609	0.000234	0.000429	0.00021	0.000209	0.000447	0.000436	0.000232	0.000521	0.00042	0.00033	0.000283	0.000463	0.00051
89.9765	0.000348	0.000256	0.000331	0.000149	0.000386	0.000315	0.000273	0.000281	0.00044	0.000594	0.00047	0.000465	0.000468	0.00026	0.000602	0.000223	0.000342	0.00016	0.000185	0.000468	0.000367	0.000337	0.000496	0.000384	0.000345	0.000297	0.000414	0.000426
90.0429	0.000349	0.000282	0.000375	0.000173	0.000408	0.000282	0.000292	0.000282	0.000511	0.000529	0.000435	0.000422	0.000394	0.000252	0.000547	0.000263	0.000326	0.000167	0.000226	0.000477	0.000304	0.000399	0.000439	0.00037	0.00039	0.000351	0.00036	0.000387
90.1092	0.000332	0.000321	0.000348	0.000194	0.000393	0.000252	0.000298	0.000268	0.000558	0.000441	0.000425	0.000354	0.000364	0.00029	0.000521	0.000367	0.000354	0.000207	0.000244	0.000471	0.000275	0.000407	0.000443	0.000328	0.00044	0.000391	0.000289	0.00037
90.1755	0.000357	0.000325	0.000284	0.000175	0.000334	0.000233	0.000285	0.00027	0.00057	0.000382	0.000405	0.000287	0.000338	0.00041	0.000531	0.000446	0.000347	0.000248	0.000291	0.000418	0.000271	0.000412	0.000534	0.000271	0.000443	0.000446	0.000235	0.000329
90.2418	0.000375	0.000314	0.000208	0.00018	0.000253	0.000231	0.00028	0.000283	0.000546	0.000347	0.000365	0.000227	0.0003	0.000525	0.000466	0.000475	0.000341	0.000271	0.000372	0.000372	0.000246	0.000393	0.000595	0.000232	0.000417	0.000555	0.000184	0.000257
90.3081	0.000336	0.00034	0.000188	0.000257	0.000234	0.00022	0.000253	0.000287	0.000595	0.000323	0.000325	0.000199	0.000302	0.000524	0.000436	0.000486	0.000308	0.000284	0.00042	0.000381	0.000211	0.000354	0.000533	0.000191	0.00039	0.000604	0.000191	0.000229
90.3745	0.000238	0.000357	0.000225	0.000335	0.000264	0.000188	0.000263	0.000294	0.000643	0.000297	0.000306	0.000208	0.000273	0.000479	0.000459	0.000479	0.000277	0.000318	0.000438	0.000383	0.000219	0.000306	0.000478	0.000187	0.000349	0.00059	0.000241	0.000262
90.4408	0.000133	0.000315	0.000192	0.000366	0.000232	0.000188	0.000287	0.000295	0.000579	0.000271	0.000304	0.000217	0.000232	0.00049	0.000404	0.000481	0.000319	0.000326	0.000418	0.000344	0.000281	0.000259	0.000503	0.0002	0.000301	0.000571	0.000239	0.000262
90.5071	0.000103	0.000266	0.00013	0.000381	0.000186	0.000228	0.000238	0.000299	0.000477	0.00027833	0.000302	0.000235	0.000245	0.000493	0.000337	0.000474	0.000319	0.000298	0.000346	0.000323	0.000374	0.000252	0.000506	0.000183	0.00027	0.000553	0.000197	0.00022
90.5734	0.000125	0.000243	0.000134	0.000405	0.000176	0.000254	0.000192	0.000305	0.000401	0.000304	0.00029	0.000265	0.000253	0.000427	0.000301	0.000427	0.000263	0.000289	0.000286	0.000327	0.000416	0.000285	0.000469	0.000213	0.000254	0.000545	0.000195	0.000218
90.6397	0.000122	0.000251	0.000157	0.000455	0.000229	0.000246	0.000226	0.000268	0.000342	0.000338	0.000279	0.000279	0.00025	0.000327	0.000244	0.000374	0.000251	0.000306	0.000238	0.000349	0.000396	0.000309	0.000358	0.000265	0.000255	0.000504	0.000196	0.000248
90.7061	0.000133	0.000249	0.00019	0.000476	0.000297	0.000241	0.000266	0.000227	0.000288	0.000381	0.000264	0.000319	0.000258	0.0003	0.000252	0.000332	0.000239	0.000321	0.000183	0.000391	0.000411	0.000337	0.000235	0.000285	0.000271	0.000451	0.000219	0.00031
90.7724	0.00019	0.00021	0.000238	0.000426	0.000277	0.000273	0.000252	0.000218	0.000184	0.000386	0.00023	0.00038	0.000268	0.000362	0.000254	0.000328	0.000217	0.000315	0.000179	0.000369	0.000421	0.000387	0.00023	0.00029	0.000254	0.000409	0.000273	0.000342
90.8387	0.000251	0.000207	0.000274	0.000386	0.000223	0.000315	0.000244	0.000219	8.43e-05	0.00036	0.000204	0.00042	0.000323	0.000399	0.000221	0.000371	0.00023	0.000301	0.000208	0.000327	0.000388	0.000427	0.000225	0.000246	0.000248	0.000376	0.000298	0.000341
90.905	0.000292	0.000257	0.000311	0.000373	0.000244	0.000327	0.000253	0.000232	7.74e-05	0.000334	0.000218	0.000441	0.000363	0.000368	0.000275	0.000393	0.000215	0.000305	0.000234	0.000369	0.000366	0.000417	0.000199	0.000207	0.000306	0.000371	0.000315	0.000366
90.9713	0.000315	0.000289	0.000354	0.000316	0.000295	0.000324	0.00027	0.000221	8.34e-05	0.000337	0.00026	0.000433	0.000357	0.000339	0.000345	0.000395	0.000214	0.000337	0.00029	0.000374	0.00036	0.000372	0.000236	0.000211	0.000339	0.000356	0.000388	0.000383
91.0376	0.000308	0.000298	0.000373	0.000229	0.000358	0.000337	0.000291	0.000204	8.95e-05	0.000352	0.000318	0.000421	0.000355	0.000349	0.000376	0.000415	0.000252	0.000344	0.000341	0.000354	0.000382	0.000334	0.000252	0.000226	0.000316	0.000314	0.000431	0.000369
91.104	0.000297	0.000316	0.000373	0.000177	0.000353	0.000374	0.00026	0.000242	0.000153	0.000291	0.000395	0.000446	0.000367	0.000347	0.000417	0.00045	0.000277	0.000312	0.000356	0.000378	0.000406	0.0003	0.000263	0.000263	0.000273	0.000307	0.00041	0.000344
91.1703	0.000292	0.000348	0.000346	0.000179	0.000329	0.000381	0.000237	0.000286	0.00023	0.000207	0.000462	0.000475	0.000373	0.000236	0.00044	0.000494	0.000299	0.000295	0.000375	0.000388	0.000381	0.000272	0.000279	0.000294	0.000254	0.000303	0.000374	0.000284
91.2366	0.000274	0.000366	0.000281	0.000198	0.000358	0.000351	0.000292	0.000307	0.00035	0.000189	0.000543	0.000444	0.00033	0.000123	0.000447	0.000503	0.000358	0.000311	0.00035809	0.000425	0.000372	0.000261	0.000255	0.000352	0.000293	0.000294	0.000319	0.000251
91.3029	0.000276	0.000322	0.000218	0.000186	0.00039	0.000329	0.000323	0.000346	0.000454	0.000213	0.000609	0.000374	0.000267	0.000119	0.000456	0.000441	0.0004	0.00032	0.00032	0.000477	0.000426	0.000239	0.000257	0.000456	0.000294	0.000333	0.000302	0.00024
91.3692	0.000289	0.000244	0.000188	0.000183	0.000393	0.000317	0.000304	0.00038	0.000479	0.000268	0.000596	0.000296	0.000257	0.000147	0.000452	0.000378	0.000396	0.000284	0.000323	0.00048	0.000474	0.000242	0.000253	0.000506	0.000209	0.000362	0.000302	0.000269
91.4356	0.000261	0.0002	0.000163	0.000241	0.000326	0.000294	0.000315	0.000377	0.000511	0.000283	0.00053	0.000254	0.000275	0.000156	0.000443	0.000325	0.00037	0.000213	0.00032	0.000482	0.000463	0.000287	0.000205	0.000523	0.000148	0.000353	0.000247	0.000343
91.5019	0.000255	0.000188	0.000136	0.00031	0.000221	0.000238	0.000354	0.000374	0.000514	0.000284	0.000415	0.000248	0.000282	0.000137	0.000396	0.000225	0.00032	0.000195	0.000288	0.000476	0.000407	0.000309	0.000189	0.000489	0.000145	0.000385	0.000197	0.000372
91.5682	0.000288	0.000168	0.000132	0.000319	0.000184	0.000187	0.000378	0.000389	0.000431	0.000375	0.000275	0.000211	0.000284	0.000168	0.000333	0.00012	0.000277	0.000239	0.000281	0.000456	0.000368	0.000323	0.000241	0.000415	0.000177	0.000399	0.000196	0.000374
91.6345	0.000291	0.000128	0.00015	0.000266	0.000154	0.000169	0.000361	0.000388	0.000333	0.000448	0.000171	0.00012	0.000277	0.000299	0.000283	6.09e-05	0.000256	0.000267	0.000311	0.000404	0.000385	0.000349	0.00032	0.000374	0.000164	0.000367	0.000225	0.000384
91.7008	0.000283	0.000112	0.000172	0.000225	0.000106	0.000143	0.000298	0.00038	0.000233	0.000454	6.3e-05	0.000103	0.000294	0.00041	0.000256	2.67e-05	0.0002	0.000261	0.000358	0.00036	0.000405	0.000349	0.000378	0.000292	0.000111	0.000332	0.000254	0.000414
91.7672	0.000256	0.000141	0.000216	0.000209	8.92e-05	0.000117	0.000231	0.000358	0.000145	0.000464	-1.45e-05	0.000153	0.000313	0.000426	0.00025	4.08e-05	0.000129	0.000254	0.000382	0.000341	0.000356	0.000347	0.00039	0.000171	0.000158	0.00029	0.000239	0.000431
91.8335	0.000239	0.000192	0.000282	0.000179	0.000102	0.000104	0.000197	0.000341	0.000111	0.000454	-2.86e-05	0.000225	0.000309	0.000413	0.000224	9.34e-05	0.000114	0.000281	0.000357	0.000277	0.000267	0.000333	0.00038	0.000107	0.000267	0.000277	0.000231	0.000388
91.8998	0.000277	0.000216	0.000337	0.000131	0.000164	0.000108	0.000178	0.000381	0.000101	0.000459	-8.04e-06	0.000286	0.000297	0.000424	0.000224	0.000146	0.000111	0.000322	0.000345	0.000233	0.0002	0.000291	0.000377	7.48e-05	0.000316	0.000305	0.000257	0.000312
91.9661	0.000293	0.000203	0.000363	8.92e-05	0.000227	0.000148	0.000145	0.000381	0.000109	0.000473	8.1e-05	0.000287	0.000264	0.000469	0.000285	0.000263	0.000138	0.000311	0.000395	0.000217	0.000204	0.00026	0.000353	8.29e-05	0.000336	0.000271	0.000296	0.000271
92.0324	0.000279	0.000215	0.000364	7.59e-05	0.00024	0.000177	0.00014	0.000309	0.000176	0.000454	0.000178	0.000322	0.000226	0.000481	0.000327	0.000405	0.000169	0.000251	0.000444	0.000183	0.000259	0.000213	0.000301	8.23e-05	0.000327	0.000262	0.000342	0.000255
92.0988	0.000285	0.000259	0.000375	9.55e-05	0.000253	0.000216	0.000182	0.000249	0.000269	0.000451	0.000222	0.000404	0.000209	0.000436	0.000347	0.000442	0.000163	0.00021	0.00043	0.000213	0.000294	0.000144	0.000251	5.47e-05	0.000355	0.000338	0.000345	0.000268
92.1651	0.000284	0.000275	0.000403	0.000146	0.0003	0.000273	0.000238	0.000214	0.000345	0.000458	0.000269	0.000429	0.000193	0.000386	0.000388	0.000431	0.000172	0.000213	0.000384	0.000219	0.000293	6.97e-05	0.000212	9.43e-05	0.000377	0.000363	0.000322	0.000231
92.2314	0.000273	0.000257	0.000379	0.000204	0.000322	0.000296	0.000324	0.000188	0.000407	0.000427	0.000287	0.00043	0.000156	0.000374	0.000446	0.00046	0.000203	0.000236	0.000351	0.000167	0.000325	8.2e-06	0.000182	0.000158	0.000301	0.000363	0.000315	0.00019
92.2977	0.000255	0.000223	0.000308	0.000234	0.000304	0.000279	0.000413	0.000134	0.000442	0.000352	0.00028	0.000406	0.000136	0.000406	0.00045	0.000453	0.000225	0.000263	0.000324	0.00018	0.000408	7.15e-06	0.000176	0.0002	0.000244	0.00036	0.000306	0.000179
92.364	0.000219	0.000203	0.00026	0.00026	0.000275	0.000264	0.000438	6.35e-05	0.000444	0.000258	0.000299	0.000368	0.000142	0.000433	0.000383	0.000424	0.000279	0.000281	0.000277	0.000208	0.000483	3.58e-05	0.000192	0.000244	0.000225	0.000331	0.000302	0.000193
92.4304	0.000203	0.000225	0.000243	0.00031	0.000251	0.000283	0.000418	3.29e-05	0.000463	0.000157	0.000282	0.000385	0.000147	0.000436	0.000323	0.000384	0.00031	0.000295	0.000209	0.000244	0.000501	6.66e-05	0.000249	0.000267	0.000211	0.000376	0.000289	0.000266
92.4967	0.000174	0.000204	0.00023	0.000351	0.000244	0.000278	0.000376	1.49e-05	0.000486	7.91e-05	0.00023	0.000368	0.000147	0.00043	0.000305	0.000282	0.000302	0.000316	0.000144	0.000271	0.000466	0.000128	0.000332	0.000309	0.000249	0.000376	0.000259	0.000336
92.563	0.000119	0.000147	0.000196	0.000363	0.000281	0.000227	0.000315	1.85e-05	0.000482	5.08e-05	0.000209	0.000344	0.000128	0.000401	0.000302	0.000242	0.000328	0.000315	0.000113	0.000238	0.000403	0.000184	0.00038	0.000391	0.000251	0.000319	0.000245	0.000333
92.6293	0.000102	0.000146	0.000161	0.00032	0.000304	0.000218	0.000266	3.61e-05	0.000462	5.69e-05	0.000214	0.000326	0.000121	0.000361	0.000269	0.000258	0.000367	0.000294	0.000123	0.000222	0.000353	0.000259	0.000394	0.000424	0.000246	0.000392	0.000256	0.000338
92.6956	0.000163	0.000191	0.000164	0.000247	0.000286	0.00027	0.000197	1.68e-05	0.000426	8.59e-05	0.000247	0.000295	0.000173	0.000334	0.000168	0.000211	0.000393	0.000275	0.000174	0.000243	0.0003	0.000335	0.000424	0.000415	0.000285	0.000456	0.000292	0.000352
92.762	0.000239	0.00024	0.000164	0.000221	0.000261	0.000341	0.000106	-9.96e-07	0.000399	0.000184	0.000304	0.000313	0.000202	0.000305	0.00014	0.000196	0.000384	0.000264	0.000254	0.000242	0.000215	0.000324	0.000464	0.000395	0.000263	0.000451	0.000326	0.00035
92.8283	0.000271	0.000265	0.00014	0.000201	0.00026	0.00036	5.64e-05	2.05e-05	0.000399	0.000313	0.000309	0.000341	0.000171	0.000297	0.000206	0.000193	0.000321	0.000255	0.000319	0.000241	0.00016	0.000273	0.000466	0.000348	0.000263	0.000473	0.000336	0.000345
92.8946	0.000284	0.000245	0.000125	0.000132	0.000293	0.000292	5.27e-05	8.67e-05	0.000388	0.0004	0.000288	0.000314	0.000185	0.000305	0.000277	0.000155	0.000258	0.000261	0.00036	0.000241	0.000181	0.000239	0.000412	0.000283	0.000255	0.000454	0.000362	0.000287
92.9609	0.000344	0.000238	0.000125	8.77e-05	0.000337	0.000265	7.32e-05	0.000194	0.000334	0.000413	0.000302	0.000302	0.000256	0.000301	0.000357	0.000191	0.000239	0.000282	0.000373	0.000287	0.000214	0.000222	0.000329	0.000243	0.000176	0.000462	0.000396	0.000247
93.0272	0.000433	0.000263	0.000148	9.52e-05	0.000333	0.000277	0.000123	0.000273	0.000261	0.000377	0.000328	0.000288	0.000342	0.000315	0.000395	0.000233	0.000224	0.000291	0.000339	0.000367	0.000274	0.000229	0.000265	0.00023	0.000147	0.000488	0.000425	0.00028
93.0935	0.000454	0.000271	0.000165	0.000128	0.000296	0.000249	0.000184	0.00029	0.000217	0.000346	0.000324	0.000272	0.000384	0.000342	0.000397	0.000269	0.000192	0.000291	0.000285	0.000391	0.000374	0.000212	0.000265	0.000241	0.000152	0.000397	0.000434	0.000317
93.1599	0.000372	0.000247	0.000171	0.000179	0.000295	0.000207	0.000236	0.000337	0.000202	0.000329	0.000293	0.000298	0.000351	0.000333	0.000438	0.000335	0.000168	0.000276	0.000233	0.000374	0.000411	0.000199	0.000278	0.000279	0.00014	0.000314	0.000406	0.000339
93.2262	0.000272	0.000238	0.000214	0.000193	0.000321	0.000174	0.000271	0.000408	0.000188	0.000267	0.000231	0.00031	0.000332	0.000285	0.000449	0.000368	0.00019	0.000205	0.000176	0.000381	0.000422	0.000259	0.000249	0.000317	0.000179	0.00029	0.000357	0.000381
93.2925	0.000207	0.000244	0.000256	0.00021	0.000326	0.000169	0.00028	0.000438	0.000161	0.000158	0.000171	0.000288	0.00038	0.000192	0.000399	0.000416	0.000263	0.000149	0.000151	0.000398	0.000432	0.00034	0.000225	0.000363	0.000194	0.000256	0.000313	0.000409
93.3588	0.000151	0.000242	0.000275	0.000296	0.000303	0.000202	0.000273	0.000411	0.000117	0.000129	0.000166	0.000276	0.000415	7.03e-05	0.000319	0.00049	0.000339	0.000127	0.000137	0.000387	0.00037	0.000354	0.000237	0.000429	0.000205	0.000241	0.000313	0.000393
93.4251	7.23e-05	0.000247	0.000281	0.000355	0.000245	0.000233	0.000262	0.000331	9.94e-05	0.000184	0.000204	0.000256	0.00034	1.65e-07	0.000207	0.000525	0.000368	0.000107	0.00013	0.000327	0.000317	0.000312	0.00025	0.000448	0.000258	0.00021	0.000293	0.00032
93.4915	-1.22e-05	0.000254	0.000264	0.000325	0.000167	0.000245	0.000217	0.000256	0.000141	0.000218	0.000251	0.000245	0.000221	-3.08e-06	0.00016	0.000507	0.000359	0.000126	0.000184	0.00025	0.000255	0.000283	0.00024	0.000397	0.000286	0.000141	0.000249	0.000241
93.5578	-3.59e-05	0.000245	0.000258	0.000271	0.00013	0.000253	0.00012	0.000216	0.000201	0.000219	0.0003	0.000264	0.000183	1.83e-05	0.000171	0.000413	0.000332	0.000133	0.000259	0.000238	0.000135	0.000309	0.000195	0.00033	0.00029	0.000152	0.000223	0.000205
93.6241	-1.84e-05	0.000216	0.000279	0.000265	0.000142	0.000222	3.75e-05	0.000195	0.000292	0.000233	0.00033	0.000241	0.0002	4.09e-05	0.000227	0.000321	0.00029	0.000118	0.000252	0.000291	0.000155	0.000304	0.000146	0.000266	0.000285	0.000196	0.000229	0.000174
93.6904	1.27e-05	0.000173	0.000282	0.000291	0.000164	0.000198	3.19e-05	0.000204	0.000365	0.000257	0.000343	0.000206	0.000211	7.65e-05	0.000314	0.000293	0.000236	0.000172	0.000224	0.000342	0.000245	0.000225	0.000144	0.000233	0.000234	0.000199	0.000319	0.000132
93.7567	7.93e-05	0.000148	0.000249	0.00027	0.000178	0.000216	9.17e-05	0.000185	0.000401	0.000292	0.000376	0.000215	0.000206	0.000158	0.000397	0.000262	0.000176	0.000248	0.000236	0.000351	0.000253	0.000171	0.000164	0.000229	0.000186	0.000214	0.000379	0.000107
93.8231	0.00015	0.000146	0.000182	0.0002	0.000185	0.000229	0.000171	0.000128	0.000453	0.000312	0.000398	0.000236	0.000185	0.000273	0.00044	0.00021	0.000143	0.000253	0.000248	0.000342	0.000291	0.000205	0.000174	0.000226	0.000182	0.000231	0.000314	0.000141
93.8894	0.0002	0.000152	0.000157	0.000145	0.000225	0.000203	0.000233	0.000126	0.000502	0.000306	0.000355	0.000252	0.000219	0.000358	0.00047	0.000161	0.00014	0.000242	0.000269	0.000347	0.000363	0.000285	0.000172	0.000232	0.000177	0.000261	0.00025	0.000235
93.9557	0.000229	0.000141	0.000173	0.000165	0.000318	0.000189	0.000263	0.000161	0.000523	0.000329	0.000265	0.000263	0.000305	0.00039	0.000494	0.000184	0.000133	0.000232	0.000279	0.000364	0.000423	0.00031	0.000206	0.000228	0.000148	0.000341	0.000215	0.000295
94.022	0.000226	0.000129	0.000147	0.000211	0.000396	0.000178	0.000318	0.000205	0.000492	0.000365	0.000192	0.000243	0.000338	0.000385	0.000466	0.000303	0.000159	0.000201	0.000259	0.000379	0.000495	0.00028	0.000287	0.000231	0.000118	0.000376	0.000202	0.000275
94.0883	0.000222	0.000156	7.43e-05	0.00017	0.0004	0.000188	0.000386	0.000215	0.000382	0.000323	0.000164	0.000206	0.000334	0.000387	0.000403	0.00038	0.000238	0.000198	0.000315	0.00037	0.000438	0.000303	0.000356	0.000263	0.000116	0.000367	0.000151	0.000261
94.1547	0.000244	0.000181	-1.37e-06	0.000115	0.000351	0.000193	0.000378	0.000178	0.000302	0.000293	0.000148	0.000179	0.000333	0.00039	0.000339	0.00035	0.000291	0.000164	0.000356	0.000318	0.000312	0.000372	0.000373	0.000249	0.000143	0.000412	-6.46e-06	0.000263
94.221	0.000227	0.000207	1.35e-05	0.000115	0.000296	0.000152	0.000323	0.000186	0.000242	0.000321	0.000125	0.000155	0.000303	0.000345	0.000294	0.000309	0.000285	0.000107	0.000299	0.000272	0.00032	0.000413	0.000348	0.000175	0.000181	0.000445	-8.92e-05	0.000245
94.2873	0.000174	0.000258	0.000119	7.29e-05	0.000273	0.000121	0.000253	0.000266	0.000155	0.000314	0.000108	0.00014	0.000271	0.000304	0.000304	0.00031	0.000227	0.000127	0.000261	0.000279	0.000324	0.000383	0.000327	0.000108	0.000203	0.000453	-6.79e-05	0.000205
94.3536	0.00015	0.000284	0.000158	4.1e-05	0.000254	0.000126	0.000181	0.000334	0.000117	0.000285	0.000127	0.000145	0.000257	0.000265	0.000318	0.000319	0.00017	0.000148	0.000194	0.000286	0.000241	0.000294	0.000376	6.9e-05	0.000201	0.000465	-1.97e-05	0.000138
94.4199	0.000164	0.000284	0.000147	8.35e-06	0.000185	0.000137	0.00018	0.000343	0.000101	0.000247	0.000174	0.000148	0.000224	0.000189	0.000286	0.000277	0.000172	0.000143	0.00011	0.000256	0.000179	0.000254	0.000404	9.16e-05	0.000204	0.000402	3.61e-05	0.000112
94.4863	0.000228	0.000292	0.000198	-3.31e-05	8.44e-05	0.000155	0.000194	0.000312	0.000118	0.000211	0.000203	0.000155	0.00021	0.000148	0.0003	0.000192	0.000158	0.000206	6.23e-05	0.000199	0.000141	0.000223	0.000323	0.000129	0.000224	0.00032	2.01e-05	0.000162
94.5526	0.000271	0.000287	0.000278	-1.3e-05	2.2e-05	0.000155	0.000172	0.00027	0.000174	0.000206	0.000199	0.000187	0.000218	0.000124	0.000287	0.000154	8.55e-05	0.000274	1.24e-05	0.00016	0.000202	0.000165	0.000232	0.00011	0.000232	0.000291	2.67e-05	0.0002
94.6189	0.000228	0.000273	0.000347	1.46e-05	4.21e-05	0.000119	0.00017	0.000243	0.00021	0.000172	0.000205	0.000216	0.000214	0.000114	0.000245	0.000194	7.75e-05	0.000319	1.62e-05	0.000157	0.000315	0.000116	0.000177	0.000117	0.000221	0.000253	0.000149	0.0002
94.6852	0.000199	0.000237	0.000355	3.61e-05	0.0001	0.000118	0.000171	0.000226	0.000276	0.000103	0.000242	0.000222	0.000213	0.000171	0.000209	0.000226	0.000125	0.000328	6.56e-05	0.000157	0.000284	3.98e-05	0.00016	0.000169	0.000197	0.000189	0.000237	0.000225
94.7515	0.000199	0.000161	0.000313	0.000114	0.000133	0.000149	0.000167	0.000183	0.000362	8.46e-05	0.000272	0.00022	0.00019	0.000189	0.000138	0.000216	0.000184	0.000299	0.000115	0.000112	0.000213	8.75e-06	0.000182	0.000217	0.000152	0.000109	0.000205	0.000271
94.8179	0.00018	0.0001	0.000325	0.000178	0.000152	0.000196	0.000173	0.000102	0.000354	0.000108	0.00028	0.000209	0.000175	0.000185	0.00012	0.000211	0.00025	0.0003	0.000214	6.77e-05	0.000189	6.86e-05	0.000156	0.000277	0.000133	1.68e-05	0.000139	0.00033
94.8842	0.000133	8.6e-05	0.000341	0.000202	0.000198	0.000224	0.000134	4.21e-05	0.000315	0.000125	0.000293	0.000195	0.000176	0.000237	0.000167	0.000238	0.000259	0.000278	0.000324	0.000136	0.000171	9.75e-05	9.42e-05	0.000294	0.000169	4.93e-06	0.000127	0.00034
94.9505	2.5e-05	5.86e-05	0.000291	0.000221	0.000279	0.000223	7.96e-05	3.89e-05	0.000257	0.000154	0.000304	0.000184	0.000128	0.000266	0.000176	0.000281	0.000294	0.000193	0.000389	0.000221	0.000183	0.000121	0.000102	0.000259	0.00021	5.53e-05	0.000207	0.000305
95.0168	-1.26e-05	2.17e-05	0.00024	0.000245	0.000358	0.000244	7.05e-05	8.14e-05	0.000204	0.000234	0.000312	0.000164	7.34e-05	0.000278	0.000184	0.000282	0.00037	0.000124	0.000394	0.000234	0.000142	0.000154	0.000134	0.000252	0.000229	7.37e-05	0.00029	0.000306
95.0831	3.37e-05	2.07e-05	0.000207	0.000263	0.000381	0.000315	9.05e-05	0.000109	0.000173	0.000348	0.000342	0.000154	6.71e-05	0.000268	0.000189	0.000222	0.000316	0.000102	0.000378	0.000243	7.15e-05	0.000158	0.00014	0.000229	0.00024	5.03e-05	0.00026	0.000343
95.1494	4.89e-05	4.75e-05	0.000186	0.000243	0.00036	0.000384	0.00011	8.58e-05	0.000121	0.000449	0.000352	0.000149	5.24e-05	0.000208	0.000206	0.000195	0.000244	0.000106	0.000345	0.000241	0.000114	0.000221	0.000139	0.0002	0.00026	3.8e-05	0.000216	0.00034
95.2158	7.89e-05	8.59e-05	0.00016	0.000228	0.000331	0.000397	0.000133	9.22e-05	0.000129	0.000472	0.000337	0.000157	6.88e-05	0.00019	0.000276	0.000208	0.000238	0.000103	0.000273	0.000269	0.000213	0.000292	9.93e-05	0.000183	0.000288	8.04e-05	0.000297	0.000286
95.2821	0.000113	0.000118	9.97e-05	0.000208	0.000271	0.000362	0.000164	0.000185	0.000207	0.000423	0.000332	0.000195	8.22e-05	0.000218	0.000306	0.000188	0.000214	9.11e-05	0.000204	0.000328	0.000289	0.000297	3.32e-05	0.000121	0.000292	0.00016	0.000393	0.000217
95.3484	0.000159	0.000136	5.01e-05	0.000202	0.000202	0.000328	0.000207	0.000287	0.000256	0.000384	0.000311	0.00023	6.38e-05	0.00021	0.000283	0.000147	0.000236	0.000142	0.000139	0.000269	0.000327	0.00031	5.07e-05	0.000104	0.000255	0.000221	0.000376	0.000196
95.4147	0.000232	0.000159	5.19e-05	0.000234	0.000151	0.000311	0.000273	0.000323	0.00031	0.000327	0.00026	0.000266	9.66e-05	0.000183	0.000265	8.52e-05	0.000235	0.000227	9.49e-05	0.000203	0.000321	0.000333	7.37e-05	0.000146	0.000193	0.000242	0.000282	0.000212
95.481	0.000224	0.000194	5.79e-05	0.00023	0.000102	0.000308	0.000318	0.000315	0.000377	0.000247	0.000248	0.000303	0.000152	0.000174	0.00028	6.14e-05	0.0002	0.000253	8.18e-05	0.000218	0.000304	0.000354	5.15e-05	0.000148	0.000166	0.00025	0.000217	0.000216
95.5474	0.000197	0.000217	5.45e-05	0.000204	5.7e-05	0.00028	0.000307	0.00032	0.000435	0.000185	0.000244	0.000295	0.00013	0.000204	0.000316	0.000126	0.000278	0.000241	4.35e-05	0.000251	0.000295	0.000391	9.65e-05	0.000152	0.000195	0.000297	0.000228	0.0002
95.6137	0.000225	0.000216	5.5e-05	0.000219	1.88e-05	0.000213	0.00029	0.000355	0.000467	0.000132	0.000202	0.000319	0.000134	0.000252	0.000352	0.000145	0.000351	0.000264	4.12e-05	0.000324	0.000223	0.000357	0.000182	0.00017	0.000215	0.000408	0.000255	0.00018
95.68	0.00023	0.000216	7.43e-05	0.000209	-1.15e-05	0.000163	0.000282	0.000348	0.000392	0.000108	0.000167	0.000335	0.000167	0.000279	0.000371	0.000104	0.000354	0.000308	0.000114	0.000375	0.000109	0.00027	0.000255	0.000169	0.000194	0.000498	0.00024	0.000191
95.7463	0.000234	0.00023	0.000118	0.000202	1.72e-05	0.000127	0.000271	0.000258	0.000312	0.000131	0.000114	0.000279	0.000158	0.000264	0.000376	0.00011	0.000352	0.000322	0.000183	0.000379	4.79e-05	0.000231	0.00033	0.000205	0.000195	0.000518	0.000205	0.000218
95.8126	0.000211	0.000238	0.000176	0.000221	9.86e-05	8.37e-05	0.000275	0.000167	0.000295	0.000162	6.24e-05	0.000242	0.00017	0.000263	0.000371	0.000138	0.000296	0.000287	0.000229	0.000407	4.34e-05	0.000198	0.000366	0.000189	0.000222	0.000521	0.00021	0.000248

## Sheet: Fig.S6
Supplementary Figure 6
	Antenna				Maxillary Palp				External Genital				Internal Gonad
WT ♀
WT ♂
AsuMf-g0-3.7
AsuMf-g0-2.2
AsuMf-g0-2.3

## Sheet: Fig.S7
Supplementary Figure 7
Fig.S7 A
group	sample	counts	FPKM
KO	AsuMf- G0-3.3	5	0.207984
KO	AsuMf- G0-3.6	14	0.643727
KO	AsuMf- G0-3.7	3	0.128271
KO	AsuMf- G0-3.9	4	0.16637
WT-female	WT F1	27	0.794834
WT-female	WT F2	21	0.618113
WT-female	WT F3	27	0.794106
WT-male	WT M1	0	0
WT-male	WT M2	0	0
WT-male	WT M3	0	0
Fig.S7 B
AsuMf– mosaic males
AsuRPL9
